# Supplementary material for: Application of a Combination of a Knowledge-Based Algorithm and 2-Stage Screening to Hypothesis-Free Genomic Data on Irinotecan-Treated Patients for Identification of a Candidate Single Nucleotide Polymorphism Related to an Adverse Effect
Source: PLoS One. 2014 Aug 15;9(8):e105160. doi: 10.1371/journal.pone.0105160 (PMC4134257; doi:10.1371/journal.pone.0105160)
Supplement: Table S1 — Irinotecan-treated cancer patients, genetic factor, and clinical parameters for incidence of diarrhea and neutropenia. “UGT1A1*6 or *28” is a genetic factor constructed from 2 polymorphisms (UGT1A1*6 and *28); “2” indicates *6/*6, *28/*28 or *6/*28, “1” indicates *6 or *28, and “0” indicates “other than 2 and 1.” Area: body surface area (m2), PS: performance status, Cr: grade of creatinine, Hg: grade of hemoglobin, Alb: grade of albumin, ALP: grade of alkaline phosphatase, and GOT: grade of glutamic oxaloacetic transaminase. Each laboratory test value (Alb, Hg, GOT, ALP, and Cr) was recorded before the irinotecan therapy. For each type of clinical tests the grade and aberrant values were defined according to the National Cancer Institute - Common Toxicity Criteria (NCI-CTC, Version 2.0). Cmax/dose: SN38 Cmax/dose [10−3×m2/L]. AUC: area under the concentration-time curve. AUC ratio: Ratio of AUCSN38/AUCCPT-11. 5-FU: 5-fluorouracil, CDDP: cisplatin, MMC: mitomycin C, VP16: etoposide. * and † indicate p<0.05 and 0.05≤p<0.10, respectively. For each concomitant drug, 0 means “not administered,” 1 indicates administered. (XLS) [file pone.0105160.s001.xls]

## Sheet: TableS1
	Table S1
	Parameters				Diarrhea											Neutropenia
					Irinotecan monotherapy					Irinotecan chemotherapy (including monotherapy)						Irinotecan monotherapy					Irinotecan chemotherapy (including monotherapy)
					Number of patients		Spearman's rank correlation coefficient			Number of patients		Spearman's rank correlation coefficient				Number of patients		Spearman's rank correlation coefficient			Number of patients		Spearman's rank correlation coefficient
					Grade < 2	Grade ≥ 2	ρ		p value	Grade < 2	Grade ≥ 2	ρ		p value		Grade < 3	Grade ≥ 3	ρ		p value	Grade < 3	Grade ≥ 3	ρ		p value
	Genetic factor
		UGT1A1*6 or *28		0	15	6	0.0115209		0.933469	65	19	0.0207554		0.784531		18	3	0.309196	*	0.0216193	52	32	0.167572	*	0.0262159
				1	22	7				60	16					22	7				46	30
				2	3	2				11	5					1	4				2	14
	Clinical parameters
		Gender		Male	26	11	-0.0790965		0.565953	104	31	-0.0102054		0.893064		28	9	0.0371993		0.787442	77	58	0.00801748		0.915894
				Female	14	4				32	9					13	5				23	18
		Age			40	15	0.0025746		0.985116	136	40	0.0414004		0.585369		41	14	-0.128981		0.347984	100	76	-0.0468904		0.536589
		Area			40	15	0.00514382		0.970268	136	40	-0.0284213		0.708077		41	14	0.0736263		0.593195	100	76	0.0382698		0.614069
		PS		< 2	38	14	0.032686		0.812733	133	39	0.0082704		0.913251		39	13	0.0434435		0.752812	98	74	0.0209913		0.782143
				≥ 2	2	1				3	1					2	1				2	2
		Smoking		0	38	14	0.032686		0.812733	114	33	0.0149512		0.843869		38	14	-0.140356		0.306748	80	67	-0.108925		0.150139
				1	2	1				22	7					3	0				20	9
		Alcohol		0	34	11	0.134715		0.326787	92	28	-0.0211702		0.780333		36	9	0.265627	*	0.0499887	68	52	-0.00447774		0.952967
				1	6	4				44	12					5	5				32	24
		Alb		0	18	10	-0.193022		0.157971	74	27	-0.112706		0.136408		22	6	0.0941185		0.494298	57	44	-0.00328806		0.965454
				1	22	5				61	13					19	8				43	31
				2	0	0				1	0					0	0				0	1
		Hg		0	15	4	0.123789		0.367893	61	16	0.0487356		0.520662		15	4	0.105716		0.442392	44	33	0.0137441		0.856332
				1	22	9				68	21					23	8				51	38
				2	3	1				6	2					3	1				4	4
				3	0	1				0	1					0	1				0	1
				4	0	0				1	0					0	0				1	0
		GOT		0	33	13	-0.0501608		0.716092	111	36	-0.0962516		0.203808		35	11	0.0800034		0.561493	84	63	0.0203583		0.788556
				1	7	2				23	4					6	3				16	11
				2	0	0				2	0					0	0				0	2
		ALP		0	29	9	0.100474		0.465469	92	26	0.0187066		0.805353		30	8	0.158163		0.248786	63	55	-0.0909687		0.229857
				1	9	6				39	13					10	5				34	18
				2	0	0				2	1					0	0				2	1
				3	2	0				3	0					1	1				1	2
		Cr		0	32	13	-0.07698		0.576424	128	38	-0.015973		0.833348		34	11	0.0491901		0.721361	93	73	-0.0653171		0.389086
				1	8	2				8	2					7	3				7	3
		Pharmacokinetics (PK)
			Cmax/dose		40	15	0.00813483		0.953445	136	40	0.0251426		0.741193		41	14	0.25015	†	0.0681023	100	76	0.286183	*	0.000123375
			AUC ratio		40	15	-0.103029		0.45847	136	40	-0.0829006		0.275409		41	14	0.215382		0.117791	100	76	0.351777	*	1.80875e-06
		Anticancer concomitant drug
			None		40	15				40	15					41	14				41	14
			5-FU	0	40	15	NA		NA	108	32	-0.00611132		0.93584		41	14	NA		NA	71	69	-0.243011	*	0.00115491
				1	0	0				28	8					0	0				29	7
			CDDP	0	40	15	NA		NA	79	25	-0.0376036		0.620256		41	14	NA		NA	75	29	0.371166	*	3.95056e-07
				1	0	0				57	15					0	0				25	47
			MMC	0	40	15	NA		NA	125	40	-0.140028	†	0.0637982		41	14	NA		NA	95	70	0.0592349		0.434846
				1	0	0				11	0					0	0				5	6
			VP16	0	40	15	NA		NA	133	39	0.0082704		0.913251		41	14	NA		NA	99	73	0.0979596		0.195861
				1	0	0				3	1					0	0				1	3
			Amrubicin	0	40	15	NA		NA	136	38	0.197688	*	0.00853991		41	14	NA		NA	100	74	0.12298		0.103936
				1	0	0				0	2					0	0				0	2
		Other concomitant drug
			Dexamethasone	0	19	6	0.067082		0.626531	29	10	-0.0370969		0.624978		19	6	0.030482		0.825155	26	13	0.106083		0.161129
				1	21	9				107	30					22	8				74	63
			Granisetron hydrochloride	0	0	0	NA		NA	1	1	-0.0697722		0.35749		0	0	NA		NA	0	2	-0.12298		0.103936
				1	40	15				135	39					41	14				100	74
			Antacid	0	26	6	0.225723	†	0.097515	100	27	0.0563734		0.457397		22	10	-0.15693		0.252542	69	58	-0.0808478		0.28612
				1	14	9				36	13					19	4				31	18
			Sennoside	0	30	11	0.01704		0.901729	107	34	-0.0663919		0.381313		27	14	-0.341463	*	0.0107295	77	64	-0.0894809		0.237599
				1	10	4				29	6					14	0				23	12
			Morphine	0	34	11	0.134715		0.326787	125	34	0.098054		0.195428		34	11	0.0491901		0.721361	90	69	-0.013238		0.861569
				1	6	4				11	6					7	3				10	7
			Furosemide	0	39	13	0.212459		0.119402	112	31	0.052105		0.492214		39	13	0.0434435		0.752812	87	56	0.168985	*	0.0249603
				1	1	2				24	9					2	1				13	20
			Zopiclone	0	34	12	0.0601929		0.662441	117	32	0.0701131		0.355139		34	12	-0.0328219		0.811969	85	64	0.010851		0.886343
				1	6	3				19	8					7	2				15	12
			Loxoprofen	0	31	13	-0.102062		0.458411	114	36	-0.072947		0.33598		34	10	0.125218		0.362348	85	65	-0.00734718		0.922903
				1	9	2				22	4					7	4				15	11
			Famotidine	0	34	13	-0.0210538		0.878738	117	37	-0.081992		0.279333		33	14	-0.241084	†	0.0762097	85	69	-0.086711		0.252495
				1	6	2				19	3					8	0				15	7
			Codeine phosphate	0	37	13	0.0903696		0.511728	124	34	0.085423		0.259636		38	12	0.105593		0.442928	92	66	0.0843169		0.26588
				1	3	2				12	6					3	2				8	10
			Teprenone	0	34	12	0.0601929		0.662441	119	37	-0.0660225		0.383974		36	10	0.192829		0.158396	91	65	0.0854298		0.259599
				1	6	3				17	3					5	4				9	11
			Metoclopramide hydrochloride	0	37	15	-0.147087		0.283894	124	37	-0.0198644		0.793569		38	14	-0.140356		0.306748	91	70	-0.0196071		0.796184
				1	3	0				12	3					3	0				9	6
			Amlodipine besylate	0	36	13	0.047619		0.729916	128	38	-0.015973		0.833348		37	12	0.0632913		0.646191	96	70	0.0833357		0.271503
				1	4	2				8	2					4	2				4	6
			Bacteria	0	37	13	0.0903696		0.511728	128	36	0.0684599		0.366626		36	14	-0.184787		0.176822	89	75	-0.190309	*	0.0114094
				1	3	2				8	4					5	0				11	1
