# Supplementary material for: Application of a Combination of a Knowledge-Based Algorithm and 2-Stage Screening to Hypothesis-Free Genomic Data on Irinotecan-Treated Patients for Identification of a Candidate Single Nucleotide Polymorphism Related to an Adverse Effect
Source: PLoS One. 2014 Aug 15;9(8):e105160. doi: 10.1371/journal.pone.0105160 (PMC4134257; doi:10.1371/journal.pone.0105160)
Supplement: Table S3 — Statistical information on the chemotherapeutic response (incidence of grade ≥2 diarrhea) of irinotecan-treated cancer patients ( p <0.05). RS number: reference SNP identification number in dbSNP; p values were calculated using Fisher's exact test and q values were calculated using the Benjamini-Hochberg (BH) method from p values. (XLS) [file pone.0105160.s003.xls]

## Sheet: TableS3
	Table S3
	RS number	Major allele	Minor allele	Sample size	Ratio of major allele	Ratio of minor allele	Ratio of major homozygote	Ratio of heterozygote	Ratio of minor homozygote	p value	q value
	rs1004749	A	C	166	0.677711	0.322289	0.475904	0.403614	0.120482	0.0324281	1
	rs1007147	G	A	168	0.723214	0.276786	0.517857	0.410714	0.0714286	0.0110336	1
	rs1007321	C	G	168	0.547619	0.452381	0.494048	0.107143	0.39881	0.0460045	1
	rs1013033	A	G	168	0.696429	0.303571	0.630952	0.130952	0.238095	0.00384314	1
	rs1013641	C	T	168	0.505952	0.494048	0.25	0.511905	0.238095	0.0117299	1
	rs1020661	G	A	167	0.634731	0.365269	0.437126	0.39521	0.167665	0.0368183	1
	rs1021176	A	G	167	0.655689	0.344311	0.42515	0.461078	0.113772	0.0482228	1
	rs1027454	G	T	168	0.669643	0.330357	0.434524	0.470238	0.0952381	0.0110462	1
	rs1031005	C	G	168	0.654762	0.345238	0.416667	0.47619	0.107143	0.00310495	1
	rs1033391	G	A	168	0.5625	0.4375	0.309524	0.505952	0.184524	0.0154794	1
	rs1034422	T	A	168	0.925595	0.0744048	0.904762	0.0416667	0.0535714	0.00192583	1
	rs1034859	A	C	168	0.744048	0.255952	0.535714	0.416667	0.047619	0.0490667	1
	rs1037013	T	C	168	0.681548	0.318452	0.488095	0.386905	0.125	0.0232017	1
	rs1044303	A	G	168	0.636905	0.363095	0.404762	0.464286	0.130952	0.0126813	1
	rs10522	G	C	168	0.666667	0.333333	0.446429	0.440476	0.113095	0.0497104	1
	rs1052242	C	T	168	0.669643	0.330357	0.458333	0.422619	0.119048	0.0480812	1
	rs1054889	A	G	168	0.544643	0.455357	0.297619	0.494048	0.208333	0.0327897	1
	rs1055099	T	G	168	0.758929	0.241071	0.565476	0.386905	0.047619	0.028703	1
	rs1058142	G	A	168	0.791667	0.208333	0.613095	0.357143	0.0297619	0.032304	1
	rs1062174	C	T	168	0.529762	0.470238	0.279762	0.5	0.220238	0.00776489	1
	rs1106051	C	G	168	0.803571	0.196429	0.636905	0.333333	0.0297619	0.0290159	1
	rs1111179	G	T	168	0.627976	0.372024	0.39881	0.458333	0.142857	0.0278952	1
	rs1132195	G	C	168	0.857143	0.142857	0.738095	0.238095	0.0238095	0.036812	1
	rs1135265	C	T	168	0.553571	0.446429	0.285714	0.535714	0.178571	0.032645	1
	rs1144831	T	C	168	0.785714	0.214286	0.75	0.0714286	0.178571	0.0151867	1
	rs1155699	A	G	167	0.553892	0.446108	0.491018	0.125749	0.383234	0.03041	1
	rs1155866	G	T	168	0.833333	0.166667	0.708333	0.25	0.0416667	0.0481733	1
	rs1157117	T	C	168	0.761905	0.238095	0.571429	0.380952	0.047619	0.00157372	0.934277
	rs1158465	A	G	168	0.541667	0.458333	0.309524	0.464286	0.22619	0.0338118	1
	rs1159561	T	C	166	0.671687	0.328313	0.626506	0.0903614	0.283133	0.00618757	1
	rs1179992	C	T	168	0.839286	0.160714	0.696429	0.285714	0.0178571	0.0467726	1
	rs1207457	G	A	168	0.547619	0.452381	0.488095	0.119048	0.392857	0.0112856	1
	rs1220996	C	T	165	0.763636	0.236364	0.587879	0.351515	0.0606061	0.0157553	1
	rs1242891	A	T	168	0.723214	0.276786	0.678571	0.0892857	0.232143	0.000970938	0.934277
	rs1293288	C	T	168	0.520833	0.479167	0.315476	0.410714	0.27381	0.0473596	1
	rs1299548	C	T	168	0.705357	0.294643	0.511905	0.386905	0.10119	0.0192191	1
	rs1328757	C	T	168	0.696429	0.303571	0.47619	0.440476	0.0833333	0.0436314	1
	rs13320	A	G	167	0.592814	0.407186	0.335329	0.51497	0.149701	0.00594995	1
	rs1337213	T	C	168	0.940476	0.0595238	0.886905	0.107143	0.00595238	0.000702878	0.934277
	rs1337644	A	G	168	0.866071	0.133929	0.744048	0.244048	0.0119048	0.0306457	1
	rs1337953	C	T	168	0.904762	0.0952381	0.815476	0.178571	0.00595238	0.0242727	1
	rs1338162	G	T	168	0.642857	0.357143	0.434524	0.416667	0.14881	0.0180764	1
	rs1339825	A	G	166	0.746988	0.253012	0.590361	0.313253	0.0963855	0.0300959	1
	rs1345942	C	T	166	0.644578	0.355422	0.427711	0.433735	0.138554	0.00210644	1
	rs1347570	G	C	168	0.553571	0.446429	0.321429	0.464286	0.214286	0.00481437	1
	rs1348086	T	C	168	0.657738	0.342262	0.422619	0.470238	0.107143	0.00494504	1
	rs1353457	C	T	168	0.508929	0.491071	0.452381	0.113095	0.434524	0.0466057	1
	rs1356873	A	G	167	0.793413	0.206587	0.634731	0.317365	0.0479042	0.0125571	1
	rs1361525	C	A	168	0.66369	0.33631	0.464286	0.39881	0.136905	0.00309877	1
	rs1363614	A	G	167	0.865269	0.134731	0.742515	0.245509	0.011976	0.0310654	1
	rs1373118	A	G	168	0.723214	0.276786	0.52381	0.39881	0.077381	0.0178642	1
	rs1373328	G	A	168	0.779762	0.220238	0.72619	0.107143	0.166667	0.0254099	1
	rs1377908	C	T	168	0.565476	0.434524	0.321429	0.488095	0.190476	0.0226611	1
	rs1378726	G	A	168	0.666667	0.333333	0.458333	0.416667	0.125	0.033805	1
	rs1380148	A	G	168	0.66369	0.33631	0.458333	0.410714	0.130952	0.0346821	1
	rs1406968	G	A	168	0.735119	0.264881	0.529762	0.410714	0.0595238	0.0352203	1
	rs1409181	C	G	168	0.544643	0.455357	0.339286	0.410714	0.25	0.0230116	1
	rs1414125	T	G	168	0.732143	0.267857	0.547619	0.369048	0.0833333	0.0157151	1
	rs1427885	A	G	167	0.562874	0.437126	0.323353	0.479042	0.197605	0.00649347	1
	rs1429890	A	G	166	0.542169	0.457831	0.295181	0.493976	0.210843	0.0423523	1
	rs1437049	A	C	168	0.642857	0.357143	0.410714	0.464286	0.125	0.00129608	0.934277
	rs1441498	T	C	167	0.778443	0.221557	0.586826	0.383234	0.0299401	0.00365419	1
	rs1443417	C	T	168	0.75	0.25	0.577381	0.345238	0.077381	0.00864018	1
	rs1444011	C	T	168	0.75	0.25	0.708333	0.0833333	0.208333	0.045045	1
	rs1445225	T	C	168	0.544643	0.455357	0.321429	0.446429	0.232143	0.0109725	1
	rs1451724	G	A	168	0.547619	0.452381	0.297619	0.5	0.202381	0.0460045	1
	rs1455750	G	A	168	0.660714	0.339286	0.464286	0.392857	0.142857	0.0362121	1
	rs1465389	G	A	168	0.860119	0.139881	0.744048	0.232143	0.0238095	0.00638558	1
	rs1468191	A	G	168	0.520833	0.479167	0.297619	0.446429	0.255952	0.011828	1
	rs1469521	C	T	168	0.892857	0.107143	0.797619	0.190476	0.0119048	0.0309799	1
	rs1470325	G	A	168	0.642857	0.357143	0.422619	0.440476	0.136905	0.037308	1
	rs1473379	T	C	168	0.714286	0.285714	0.5	0.428571	0.0714286	0.0180941	1
	rs1484095	G	A	168	0.681548	0.318452	0.482143	0.39881	0.119048	0.0316833	1
	rs1492254	A	G	168	0.619048	0.380952	0.380952	0.47619	0.142857	0.00409872	1
	rs1495552	C	A	168	0.824405	0.175595	0.690476	0.267857	0.0416667	0.0140994	1
	rs1496390	G	A	167	0.871257	0.128743	0.748503	0.245509	0.00598802	0.0455217	1
	rs1497447	A	C	168	0.613095	0.386905	0.541667	0.142857	0.315476	0.0199005	1
	rs1498426	T	C	168	0.815476	0.184524	0.666667	0.297619	0.0357143	0.0386112	1
	rs1500193	T	C	164	0.743902	0.256098	0.560976	0.365854	0.0731707	0.019793	1
	rs1500709	C	G	168	0.520833	0.479167	0.291667	0.458333	0.25	0.0473596	1
	rs1503733	A	G	168	0.607143	0.392857	0.375	0.464286	0.160714	0.00425273	1
	rs1506298	G	C	168	0.520833	0.479167	0.303571	0.434524	0.261905	0.0327869	1
	rs1508729	T	C	168	0.901786	0.0982143	0.815476	0.172619	0.0119048	0.02398	1
	rs1510233	C	G	168	0.541667	0.458333	0.482143	0.119048	0.39881	0.022896	1
	rs1510834	G	A	168	0.699405	0.300595	0.47619	0.446429	0.077381	0.0419563	1
	rs1516275	A	G	168	0.669643	0.330357	0.464286	0.410714	0.125	0.0480812	1
	rs1517342	C	T	168	0.639881	0.360119	0.440476	0.39881	0.160714	0.000844328	0.934277
	rs1517343	A	C	168	0.639881	0.360119	0.440476	0.39881	0.160714	0.000844328	0.934277
	rs1528545	G	A	168	0.705357	0.294643	0.5	0.410714	0.0892857	0.0409617	1
	rs1530390	A	C	168	0.627976	0.372024	0.380952	0.494048	0.125	0.0388018	1
	rs1531514	T	A	168	0.607143	0.392857	0.363095	0.488095	0.14881	0.0291065	1
	rs1532083	A	G	167	0.922156	0.0778443	0.850299	0.143713	0.00598802	0.0405458	1
	rs1532168	T	C	168	0.886905	0.113095	0.791667	0.190476	0.0178571	0.0344223	1
	rs1542369	A	G	167	0.667665	0.332335	0.449102	0.437126	0.113772	0.0454369	1
	rs1545299	T	A	168	0.830357	0.169643	0.696429	0.267857	0.0357143	0.00799811	1
	rs1545708	A	C	167	0.631737	0.368263	0.413174	0.437126	0.149701	0.00321618	1
	rs1546839	G	A	168	0.565476	0.434524	0.5	0.130952	0.369048	0.0444469	1
	rs1547168	A	G	168	0.952381	0.047619	0.910714	0.0833333	0.00595238	0.0281412	1
	rs1552173	G	A	168	0.565476	0.434524	0.309524	0.511905	0.178571	0.0444469	1
	rs1554728	T	C	168	0.666667	0.333333	0.47619	0.380952	0.142857	0.0497104	1
	rs1562759	C	G	168	0.511905	0.488095	0.279762	0.464286	0.255952	0.0234532	1
	rs1564986	T	G	168	0.625	0.375	0.39881	0.452381	0.14881	0.00373168	1
	rs1566485	G	T	167	0.661677	0.338323	0.437126	0.449102	0.113772	0.0464461	1
	rs156828	T	C	168	0.589286	0.410714	0.363095	0.452381	0.184524	0.0146656	1
	rs1569635	A	G	168	0.544643	0.455357	0.291667	0.505952	0.202381	0.0450934	1
	rs1571281	G	A	168	0.72619	0.27381	0.535714	0.380952	0.0833333	0.0367104	1
	rs1603	G	C	168	0.75	0.25	0.571429	0.357143	0.0714286	0.0206017	1
	rs1617234	T	C	168	0.803571	0.196429	0.654762	0.297619	0.047619	0.0444505	1
	rs1622542	T	C	168	0.583333	0.416667	0.517857	0.130952	0.35119	0.00441554	1
	rs16302	C	A	168	0.705357	0.294643	0.666667	0.077381	0.255952	0.00557876	1
	rs1711243	A	G	168	0.8125	0.1875	0.64881	0.327381	0.0238095	0.0269662	1
	rs17377	G	A	168	0.89881	0.10119	0.886905	0.0238095	0.0892857	0.0157239	1
	rs1740694	C	T	167	0.661677	0.338323	0.419162	0.48503	0.0958084	0.0464461	1
	rs175222	C	A	168	0.5	0.5	0.27381	0.452381	0.27381	0.0112046	1
	rs175327	T	C	167	0.601796	0.398204	0.556886	0.0898204	0.353293	0.000341406	0.89918
	rs1862802	A	C	168	0.613095	0.386905	0.39881	0.428571	0.172619	0.0294054	1
	rs1862897	G	A	168	0.616071	0.383929	0.369048	0.494048	0.136905	0.00925844	1
	rs1865215	T	C	168	0.71131	0.28869	0.505952	0.410714	0.0833333	0.0272079	1
	rs1870509	C	T	168	0.866071	0.133929	0.755952	0.220238	0.0238095	0.0495291	1
	rs1874903	G	A	168	0.547619	0.452381	0.285714	0.52381	0.190476	0.0321798	1
	rs1875822	G	A	168	0.583333	0.416667	0.380952	0.404762	0.214286	0.0100819	1
	rs1897620	A	G	168	0.741071	0.258929	0.529762	0.422619	0.047619	0.0486623	1
	rs1906612	C	T	167	0.715569	0.284431	0.532934	0.365269	0.101796	0.0380365	1
	rs1922438	G	C	168	0.678571	0.321429	0.488095	0.380952	0.130952	0.0465487	1
	rs1934070	A	G	168	0.83631	0.16369	0.809524	0.0535714	0.136905	0.046822	1
	rs1941230	C	G	168	0.517857	0.482143	0.261905	0.511905	0.22619	0.0461206	1
	rs1946290	C	T	168	0.589286	0.410714	0.35119	0.47619	0.172619	0.0434396	1
	rs1947235	G	A	168	0.75	0.25	0.577381	0.345238	0.077381	0.013952	1
	rs1947587	C	T	168	0.806548	0.193452	0.636905	0.339286	0.0238095	0.04504	1
	rs1954011	C	T	168	0.651786	0.348214	0.410714	0.482143	0.107143	0.00776264	1
	rs1954948	T	C	168	0.803571	0.196429	0.642857	0.321429	0.0357143	0.0444505	1
	rs1966109	A	C	168	0.532738	0.467262	0.267857	0.529762	0.202381	0.00748861	1
	rs1970290	T	C	168	0.738095	0.261905	0.559524	0.357143	0.0833333	0.0485736	1
	rs1973738	T	C	168	0.660714	0.339286	0.404762	0.511905	0.0833333	0.0241175	1
	rs1975305	C	T	168	0.770833	0.229167	0.589286	0.363095	0.047619	0.0176247	1
	rs1979423	T	C	168	0.907738	0.0922619	0.827381	0.160714	0.0119048	0.0205509	1
	rs1979554	G	A	167	0.718563	0.281437	0.508982	0.419162	0.0718563	0.0265566	1
	rs1979868	C	T	167	0.607784	0.392216	0.377246	0.461078	0.161677	0.0128049	1
	rs1993330	A	G	168	0.880952	0.119048	0.785714	0.190476	0.0238095	0.0129365	1
	rs1994318	C	A	168	0.520833	0.479167	0.279762	0.482143	0.238095	0.0327869	1
	rs199442	A	G	168	0.669643	0.330357	0.452381	0.434524	0.113095	0.0480812	1
	rs1996871	A	C	168	0.550595	0.449405	0.5	0.10119	0.39881	0.0233682	1
	rs1998837	T	C	168	0.931548	0.0684524	0.922619	0.0178571	0.0595238	0.0362748	1
	rs2009723	A	G	168	0.761905	0.238095	0.559524	0.404762	0.0357143	0.0188704	1
	rs2024705	A	G	165	0.621212	0.378788	0.563636	0.115152	0.321212	0.009051	1
	rs202855	A	G	163	0.917178	0.0828221	0.852761	0.128834	0.0184049	0.0450367	1
	rs2033411	A	T	167	0.51497	0.48503	0.269461	0.491018	0.239521	0.0218027	1
	rs2043623	C	T	168	0.577381	0.422619	0.345238	0.464286	0.190476	0.0108796	1
	rs2044304	T	G	168	0.681548	0.318452	0.488095	0.386905	0.125	0.0232017	1
	rs2045418	C	T	168	0.675595	0.324405	0.440476	0.470238	0.0892857	0.0161479	1
	rs2046895	A	T	167	0.535928	0.464072	0.299401	0.473054	0.227545	0.0114804	1
	rs2049758	T	G	168	0.6875	0.3125	0.470238	0.434524	0.0952381	0.00633227	1
	rs205060	A	G	168	0.675595	0.324405	0.470238	0.410714	0.119048	0.022541	1
	rs2050660	T	C	168	0.627976	0.372024	0.375	0.505952	0.119048	0.00866356	1
	rs2052059	G	A	168	0.669643	0.330357	0.422619	0.494048	0.0833333	0.0480812	1
	rs2056321	C	T	168	0.895833	0.104167	0.803571	0.184524	0.0119048	0.00813235	1
	rs206199	G	C	168	0.622024	0.377976	0.386905	0.470238	0.142857	0.0396254	1
	rs2064084	C	T	168	0.508929	0.491071	0.267857	0.482143	0.25	0.0466057	1
	rs207264	A	G	168	0.854167	0.145833	0.72619	0.255952	0.0178571	0.00405339	1
	rs2152851	C	T	168	0.845238	0.154762	0.797619	0.0952381	0.107143	0.0091213	1
	rs2162229	T	C	168	0.794643	0.205357	0.613095	0.363095	0.0238095	0.0484639	1
	rs217967	A	G	168	0.854167	0.145833	0.839286	0.0297619	0.130952	0.00775364	1
	rs219287	T	C	168	0.779762	0.220238	0.619048	0.321429	0.0595238	0.0360225	1
	rs221430	T	C	165	0.763636	0.236364	0.563636	0.4	0.0363636	0.0364845	1
	rs2224348	A	G	167	0.556886	0.443114	0.497006	0.11976	0.383234	0.0209946	1
	rs222850	C	G	168	0.625	0.375	0.386905	0.47619	0.136905	0.0287441	1
	rs2254857	G	A	168	0.89881	0.10119	0.875	0.047619	0.077381	0.0249791	1
	rs228179	T	C	168	0.919643	0.0803571	0.845238	0.14881	0.00595238	0.0054905	1
	rs2291409	A	G	168	0.505952	0.494048	0.232143	0.547619	0.220238	0.0470441	1
	rs232963	A	C	168	0.83631	0.16369	0.803571	0.0654762	0.130952	0.0122464	1
	rs233015	G	T	168	0.83631	0.16369	0.803571	0.0654762	0.130952	0.0122464	1
	rs236919	T	C	168	0.657738	0.342262	0.434524	0.446429	0.119048	0.0357046	1
	rs236995	G	C	168	0.529762	0.470238	0.291667	0.47619	0.232143	0.0334644	1
	rs239494	T	G	168	0.6875	0.3125	0.494048	0.386905	0.119048	0.043971	1
	rs244903	A	G	168	0.877976	0.122024	0.779762	0.196429	0.0238095	0.0235231	1
	rs2639197	T	C	168	0.758929	0.241071	0.589286	0.339286	0.0714286	0.0122402	1
	rs264963	G	A	168	0.928571	0.0714286	0.869048	0.119048	0.0119048	0.0362381	1
	rs266805	A	G	168	0.642857	0.357143	0.410714	0.464286	0.125	0.00337533	1
	rs2829689	C	T	168	0.541667	0.458333	0.27381	0.535714	0.190476	0.022896	1
	rs2961408	C	A	168	0.72619	0.27381	0.678571	0.0952381	0.22619	0.00428733	1
	rs3057	A	G	168	0.741071	0.258929	0.529762	0.422619	0.047619	0.0486623	1
	rs3079	T	C	163	0.831288	0.168712	0.699387	0.263804	0.0368098	0.0177093	1
	rs311103	G	C	168	0.660714	0.339286	0.428571	0.464286	0.107143	0.0175485	1
	rs338555	T	C	168	0.684524	0.315476	0.47619	0.416667	0.107143	0.0450701	1
	rs342941	C	T	168	0.541667	0.458333	0.291667	0.5	0.208333	0.022896	1
	rs344164	G	A	168	0.83631	0.16369	0.678571	0.315476	0.00595238	0.046822	1
	rs353888	C	T	168	0.511905	0.488095	0.27381	0.47619	0.25	0.01677	1
	rs366078	T	C	168	0.833333	0.166667	0.702381	0.261905	0.0357143	0.0119578	1
	rs36949	G	A	167	0.871257	0.128743	0.748503	0.245509	0.00598802	0.0455217	1
	rs380904	C	T	168	0.702381	0.297619	0.511905	0.380952	0.107143	0.00569955	1
	rs4076107	C	T	168	0.553571	0.446429	0.511905	0.0833333	0.404762	0.000770834	0.934277
	rs4131485	T	C	168	0.922619	0.077381	0.863095	0.119048	0.0178571	0.0430717	1
	rs428715	T	C	168	0.800595	0.199405	0.636905	0.327381	0.0357143	0.0313301	1
	rs4408049	A	C	167	0.52994	0.47006	0.479042	0.101796	0.419162	0.000156851	0.667429
	rs450904	G	C	168	0.6875	0.3125	0.494048	0.386905	0.119048	0.0321788	1
	rs463659	A	C	168	0.928571	0.0714286	0.863095	0.130952	0.00595238	0.0188961	1
	rs481453	T	C	168	0.857143	0.142857	0.738095	0.238095	0.0238095	0.036812	1
	rs487574	G	C	168	0.502976	0.497024	0.267857	0.470238	0.261905	0.0459936	1
	rs488125	G	A	168	0.91369	0.0863095	0.839286	0.14881	0.0119048	0.0322144	1
	rs488756	A	C	168	0.565476	0.434524	0.327381	0.47619	0.196429	0.0444469	1
	rs497857	A	G	168	0.568452	0.431548	0.309524	0.517857	0.172619	0.0158853	1
	rs538317	G	A	168	0.651786	0.348214	0.416667	0.470238	0.113095	0.00776264	1
	rs543240	T	C	168	0.872024	0.127976	0.761905	0.220238	0.0178571	0.0281877	1
	rs573615	G	A	168	0.565476	0.434524	0.327381	0.47619	0.196429	0.0444469	1
	rs579142	A	T	168	0.529762	0.470238	0.291667	0.47619	0.232143	0.0334644	1
	rs582384	C	A	168	0.669643	0.330357	0.458333	0.422619	0.119048	0.0238761	1
	rs5940646	A	G	168	0.809524	0.190476	0.642857	0.333333	0.0238095	0.0418366	1
	rs608343	A	G	168	0.651786	0.348214	0.434524	0.434524	0.130952	0.00323736	1
	rs644429	A	G	168	0.842262	0.157738	0.797619	0.0892857	0.113095	0.0015879	0.934277
	rs6548255	T	C	168	0.58631	0.41369	0.369048	0.434524	0.196429	0.00295906	1
	rs661726	C	T	164	0.582317	0.417683	0.347561	0.469512	0.182927	0.0125446	1
	rs6644	C	T	168	0.550595	0.449405	0.35119	0.39881	0.25	0.0455553	1
	rs688325	T	C	168	0.666667	0.333333	0.464286	0.404762	0.130952	0.00471006	1
	rs690054	C	T	168	0.732143	0.267857	0.541667	0.380952	0.077381	0.0349654	1
	rs702491	G	A	168	0.845238	0.154762	0.720238	0.25	0.0297619	0.0091213	1
	rs7049660	T	C	168	0.901786	0.0982143	0.886905	0.0297619	0.0833333	0.0418507	1
	rs708459	A	G	168	0.654762	0.345238	0.428571	0.452381	0.119048	0.0257273	1
	rs714070	G	A	168	0.809524	0.190476	0.77381	0.0714286	0.154762	0.0418366	1
	rs714691	C	T	168	0.529762	0.470238	0.25	0.559524	0.190476	0.0334644	1
	rs716428	C	T	167	0.751497	0.248503	0.562874	0.377246	0.0598802	0.0442471	1
	rs716500	T	C	168	0.717262	0.282738	0.517857	0.39881	0.0833333	0.0273783	1
	rs716897	C	T	168	0.839286	0.160714	0.714286	0.25	0.0357143	0.00365476	1
	rs717340	C	T	168	0.806548	0.193452	0.636905	0.339286	0.0238095	0.04504	1
	rs717599	C	A	168	0.604167	0.395833	0.392857	0.422619	0.184524	0.029138	1
	rs718150	A	G	168	0.880952	0.119048	0.767857	0.22619	0.00595238	0.006466	1
	rs719065	A	G	168	0.574405	0.425595	0.327381	0.494048	0.178571	0.00297424	1
	rs720974	A	C	168	0.761905	0.238095	0.60119	0.321429	0.077381	0.0045712	1
	rs721906	C	T	168	0.598214	0.401786	0.327381	0.541667	0.130952	0.00289129	1
	rs722497	C	T	168	0.818452	0.181548	0.678571	0.279762	0.0416667	0.0240999	1
	rs722885	T	C	168	0.625	0.375	0.375	0.5	0.125	0.0388769	1
	rs723314	A	G	168	0.613095	0.386905	0.369048	0.488095	0.142857	0.0294054	1
	rs729023	T	C	168	0.767857	0.232143	0.589286	0.357143	0.0535714	0.0175249	1
	rs729685	A	G	168	0.625	0.375	0.386905	0.47619	0.136905	0.00373168	1
	rs730079	G	C	168	0.821429	0.178571	0.666667	0.309524	0.0238095	0.0381204	1
	rs734184	G	A	168	0.604167	0.395833	0.35119	0.505952	0.142857	0.0213605	1
	rs739559	A	G	166	0.596386	0.403614	0.379518	0.433735	0.186747	0.0197127	1
	rs743409	T	C	168	0.535714	0.464286	0.255952	0.559524	0.184524	0.0465464	1
	rs746836	C	T	168	0.761905	0.238095	0.60119	0.321429	0.077381	0.00157372	0.934277
	rs751339	T	C	168	0.511905	0.488095	0.279762	0.464286	0.255952	0.0336768	1
	rs752	T	C	167	0.92515	0.0748503	0.904192	0.0419162	0.0538922	0.00154254	0.934277
	rs755189	T	A	162	0.70679	0.29321	0.512346	0.388889	0.0987654	0.0079759	1
	rs757396	C	T	168	0.654762	0.345238	0.440476	0.428571	0.130952	0.0257273	1
	rs757890	G	A	168	0.607143	0.392857	0.35119	0.511905	0.136905	0.00035206	0.89918
	rs762717	T	G	168	0.657738	0.342262	0.410714	0.494048	0.0952381	0.0246647	1
	rs766069	C	T	168	0.627976	0.372024	0.416667	0.422619	0.160714	0.0190209	1
	rs771633	T	A	168	0.636905	0.363095	0.392857	0.488095	0.119048	0.0377815	1
	rs7720160	T	A	168	0.5625	0.4375	0.375	0.375	0.25	0.0315562	1
	rs782769	G	A	168	0.723214	0.276786	0.678571	0.0892857	0.232143	0.000970938	0.934277
	rs7841810	G	A	168	0.848214	0.151786	0.720238	0.255952	0.0238095	0.0267116	1
	rs801100	C	T	168	0.64881	0.35119	0.446429	0.404762	0.14881	0.0118159	1
	rs808568	T	C	168	0.610119	0.389881	0.559524	0.10119	0.339286	2.04495e-05	0.315209
	rs8127275	A	G	168	0.904762	0.0952381	0.827381	0.154762	0.0178571	0.00551864	1
	rs826386	C	T	166	0.635542	0.364458	0.415663	0.439759	0.144578	0.0186294	1
	rs827219	G	A	168	0.747024	0.252976	0.553571	0.386905	0.0595238	0.0465906	1
	rs837444	G	A	168	0.5	0.5	0.25	0.5	0.25	0.0456439	1
	rs853810	T	C	168	0.5625	0.4375	0.327381	0.470238	0.202381	0.0457599	1
	rs863365	C	T	168	0.574405	0.425595	0.35119	0.446429	0.202381	0.0441139	1
	rs868997	G	C	168	0.943452	0.0565476	0.89881	0.0892857	0.0119048	0.0174979	1
	rs874947	C	G	168	0.872024	0.127976	0.755952	0.232143	0.0119048	0.0281877	1
	rs875060	G	A	168	0.592262	0.407738	0.357143	0.470238	0.172619	0.00456887	1
	rs875142	A	G	168	0.693452	0.306548	0.488095	0.410714	0.10119	0.0210959	1
	rs876012	G	A	168	0.916667	0.0833333	0.845238	0.142857	0.0119048	0.0274475	1
	rs877004	C	A	168	0.901786	0.0982143	0.815476	0.172619	0.0119048	0.02398	1
	rs882575	T	C	166	0.777108	0.222892	0.614458	0.325301	0.060241	0.0140057	1
	rs888066	C	T	168	0.517857	0.482143	0.25	0.535714	0.214286	0.0113716	1
	rs889853	C	A	168	0.616071	0.383929	0.375	0.482143	0.142857	0.0201118	1
	rs891348	T	C	167	0.637725	0.362275	0.413174	0.449102	0.137725	0.00828751	1
	rs891539	G	A	168	0.886905	0.113095	0.791667	0.190476	0.0178571	0.0201306	1
	rs893799	G	C	168	0.735119	0.264881	0.541667	0.386905	0.0714286	0.0494266	1
	rs897445	G	A	165	0.60303	0.39697	0.327273	0.551515	0.121212	0.0288946	1
	rs900764	C	T	168	0.815476	0.184524	0.672619	0.285714	0.0416667	0.026153	1
	rs9033	T	C	168	0.58631	0.41369	0.339286	0.494048	0.166667	0.0309119	1
	rs9074	G	A	168	0.699405	0.300595	0.47619	0.446429	0.077381	0.0200484	1
	rs91068	A	G	168	0.815476	0.184524	0.672619	0.285714	0.0416667	0.00337267	1
	rs914433	C	A	168	0.877976	0.122024	0.77381	0.208333	0.0178571	0.00711418	1
	rs916208	A	G	168	0.755952	0.244048	0.720238	0.0714286	0.208333	0.020065	1
	rs917198	T	A	167	0.919162	0.0808383	0.844311	0.149701	0.00598802	0.0235539	1
	rs919332	G	A	167	0.625749	0.374251	0.407186	0.437126	0.155689	0.0287373	1
	rs921323	C	T	168	0.529762	0.470238	0.27381	0.511905	0.214286	0.0453993	1
	rs921720	T	C	168	0.589286	0.410714	0.35119	0.47619	0.172619	0.0434396	1
	rs924901	C	T	168	0.741071	0.258929	0.541667	0.39881	0.0595238	0.0331561	1
	rs929210	C	T	168	0.752976	0.247024	0.708333	0.0892857	0.202381	0.00563219	1
	rs929648	C	A	168	0.75	0.25	0.60119	0.297619	0.10119	0.00864018	1
	rs930306	T	C	167	0.868263	0.131737	0.760479	0.215569	0.0239521	0.0454099	1
	rs938395	A	G	167	0.92515	0.0748503	0.856287	0.137725	0.00598802	0.038871	1
	rs938869	T	C	168	0.619048	0.380952	0.416667	0.404762	0.178571	0.00590653	1
	rs946240	A	G	168	0.654762	0.345238	0.428571	0.452381	0.119048	0.0354437	1
	rs956596	G	A	168	0.797619	0.202381	0.636905	0.321429	0.0416667	0.0198592	1
	rs960009	G	A	168	0.693452	0.306548	0.511905	0.363095	0.125	0.0092681	1
	rs960293	C	G	168	0.619048	0.380952	0.392857	0.452381	0.154762	0.0205871	1
	rs961262	C	G	168	0.875	0.125	0.761905	0.22619	0.0119048	0.0453704	1
	rs969875	G	A	168	0.616071	0.383929	0.375	0.482143	0.142857	0.00395308	1
	rs985464	T	C	168	0.535714	0.464286	0.291667	0.488095	0.220238	0.0465464	1
	rs990813	C	T	168	0.758929	0.241071	0.589286	0.339286	0.0714286	0.0440901	1
	rs991389	C	A	168	0.815476	0.184524	0.654762	0.321429	0.0238095	0.00176116	0.987146
	rs992149	C	T	168	0.714286	0.285714	0.541667	0.345238	0.113095	0.0387493	1
	rs993983	G	A	163	0.647239	0.352761	0.411043	0.472393	0.116564	0.0431023	1
	rs995387	G	C	168	0.553571	0.446429	0.321429	0.464286	0.214286	0.00126732	0.934277
	rs997493	G	A	168	0.708333	0.291667	0.494048	0.428571	0.077381	0.0195073	1
	rs997796	T	C	168	0.797619	0.202381	0.636905	0.321429	0.0416667	0.0028035	1
	rs1008132	G	A	168	0.571429	0.428571	0.363095	0.416667	0.220238	0.000709819	0.934277
	rs1018513	G	A	168	0.568452	0.431548	0.297619	0.541667	0.160714	0.0436434	1
	rs1021597	C	T	168	0.803571	0.196429	0.666667	0.27381	0.0595238	0.0184541	1
	rs10258702	A	T	168	0.660714	0.339286	0.416667	0.488095	0.0952381	0.0487184	1
	rs1027813	C	A	168	0.627976	0.372024	0.375	0.505952	0.119048	0.00866356	1
	rs10414182	T	C	168	0.526786	0.473214	0.267857	0.517857	0.214286	0.045373	1
	rs1041476	T	A	168	0.952381	0.047619	0.940476	0.0238095	0.0357143	0.0281412	1
	rs1043883	C	G	168	0.541667	0.458333	0.27381	0.535714	0.190476	0.0168225	1
	rs1158752	C	A	166	0.710843	0.289157	0.506024	0.409639	0.0843373	0.0241574	1
	rs11938834	G	A	168	0.616071	0.383929	0.369048	0.494048	0.136905	0.00395308	1
	rs11972782	A	C	168	0.717262	0.282738	0.52381	0.386905	0.0892857	0.0380623	1
	rs1207272	G	A	168	0.702381	0.297619	0.654762	0.0952381	0.25	0.0137307	1
	rs12325573	C	G	166	0.831325	0.168675	0.716867	0.228916	0.0542169	0.0121442	1
	rs12651738	G	A	168	0.866071	0.133929	0.75	0.232143	0.0178571	0.0495291	1
	rs1346317	A	G	168	0.791667	0.208333	0.613095	0.357143	0.0297619	0.032304	1
	rs134871	T	C	168	0.535714	0.464286	0.297619	0.47619	0.22619	0.0465464	1
	rs1357783	C	T	167	0.877246	0.122754	0.790419	0.173653	0.0359281	0.00407499	1
	rs1364897	C	G	168	0.830357	0.169643	0.678571	0.303571	0.0178571	0.0211503	1
	rs1375062	C	A	168	0.723214	0.276786	0.517857	0.410714	0.0714286	0.0251156	1
	rs1378069	G	A	168	0.732143	0.267857	0.535714	0.392857	0.0714286	0.0245341	1
	rs1383682	C	G	167	0.541916	0.458084	0.317365	0.449102	0.233533	0.0108485	1
	rs1427458	G	A	168	0.880952	0.119048	0.77381	0.214286	0.0119048	0.0129365	1
	rs1430452	C	T	168	0.791667	0.208333	0.666667	0.25	0.0833333	0.032304	1
	rs1441443	G	T	168	0.779762	0.220238	0.636905	0.285714	0.077381	0.015313	1
	rs1447168	T	C	167	0.571856	0.428144	0.341317	0.461078	0.197605	0.00411383	1
	rs1471764	T	C	168	0.916667	0.0833333	0.839286	0.154762	0.00595238	0.0274475	1
	rs1487921	A	T	167	0.757485	0.242515	0.706587	0.101796	0.191617	0.0179308	1
	rs1497440	C	A	168	0.607143	0.392857	0.541667	0.130952	0.327381	0.0413671	1
	rs1520724	A	G	167	0.682635	0.317365	0.467066	0.431138	0.101796	0.0226222	1
	rs1521247	G	C	165	0.793939	0.206061	0.630303	0.327273	0.0424242	0.0126496	1
	rs1533997	T	A	168	0.610119	0.389881	0.369048	0.482143	0.14881	0.0142286	1
	rs1561107	A	T	166	0.638554	0.361446	0.391566	0.493976	0.114458	0.011344	1
	rs1563758	A	G	167	0.91018	0.0898204	0.826347	0.167665	0.00598802	0.0368036	1
	rs1572456	G	C	167	0.850299	0.149701	0.718563	0.263473	0.0179641	0.022369	1
	rs1582197	C	T	167	0.613772	0.386228	0.54491	0.137725	0.317365	0.0184962	1
	rs1628822	C	T	168	0.64881	0.35119	0.60119	0.0952381	0.303571	0.0118159	1
	rs1759678	A	C	168	0.883929	0.116071	0.779762	0.208333	0.0119048	0.0355734	1
	rs1861211	A	G	168	0.71131	0.28869	0.494048	0.434524	0.0714286	0.0272079	1
	rs1865788	T	C	168	0.610119	0.389881	0.369048	0.482143	0.14881	0.0404355	1
	rs1866940	T	C	168	0.529762	0.470238	0.494048	0.0714286	0.434524	0.0334644	1
	rs1893720	A	G	168	0.669643	0.330357	0.464286	0.410714	0.125	0.0335761	1
	rs1901386	A	G	168	0.60119	0.39881	0.386905	0.428571	0.184524	0.0208224	1
	rs1946327	T	G	168	0.630952	0.369048	0.434524	0.392857	0.172619	0.0270682	1
	rs1966419	A	G	168	0.550595	0.449405	0.297619	0.505952	0.196429	0.0455553	1
	rs1978145	G	A	168	0.58631	0.41369	0.333333	0.505952	0.160714	0.0309119	1
	rs1990452	G	T	167	0.51497	0.48503	0.269461	0.491018	0.239521	0.0338606	1
	rs2024266	G	A	167	0.715569	0.284431	0.532934	0.365269	0.101796	0.00493041	1
	rs2032522	T	C	168	0.943452	0.0565476	0.922619	0.0416667	0.0357143	0.00864451	1
	rs2041040	G	A	168	0.544643	0.455357	0.47619	0.136905	0.386905	0.00753624	1
	rs2043936	T	C	167	0.796407	0.203593	0.616766	0.359281	0.0239521	0.0203444	1
	rs2051161	C	G	168	0.693452	0.306548	0.642857	0.10119	0.255952	0.00137763	0.934277
	rs2052811	T	C	166	0.789157	0.210843	0.608434	0.361446	0.0301205	0.0210596	1
	rs2055931	G	A	164	0.695122	0.304878	0.481707	0.426829	0.0914634	0.0382725	1
	rs2067838	A	C	168	0.785714	0.214286	0.613095	0.345238	0.0416667	0.0364947	1
	rs2075050	T	C	168	0.595238	0.404762	0.339286	0.511905	0.14881	0.0210287	1
	rs2159095	A	T	168	0.511905	0.488095	0.238095	0.547619	0.214286	0.01677	1
	rs2186378	T	C	167	0.730539	0.269461	0.556886	0.347305	0.0958084	0.0346154	1
	rs220268	A	G	166	0.563253	0.436747	0.325301	0.475904	0.198795	0.0426891	1
	rs2226984	A	G	168	0.53869	0.46131	0.482143	0.113095	0.404762	0.0328781	1
	rs2240519	C	T	168	0.708333	0.291667	0.511905	0.392857	0.0952381	0.041639	1
	rs2275672	T	C	168	0.866071	0.133929	0.744048	0.244048	0.0119048	0.00623944	1
	rs2316413	T	C	168	0.96131	0.0386905	0.928571	0.0654762	0.00595238	0.0379658	1
	rs2356370	T	C	168	0.83631	0.16369	0.714286	0.244048	0.0416667	0.0182651	1
	rs237553	C	A	165	0.833333	0.166667	0.672727	0.321212	0.00606061	0.0463315	1
	rs2384159	G	A	166	0.915663	0.0843373	0.843373	0.144578	0.0120482	0.0143617	1
	rs2404614	A	G	168	0.58631	0.41369	0.375	0.422619	0.202381	0.0151345	1
	rs2421501	G	A	167	0.742515	0.257485	0.526946	0.431138	0.0419162	0.0447818	1
	rs244099	T	A	168	0.675595	0.324405	0.446429	0.458333	0.0952381	0.0462544	1
	rs2476600	A	G	167	0.766467	0.233533	0.592814	0.347305	0.0598802	0.0103662	1
	rs255152	A	G	168	0.738095	0.261905	0.565476	0.345238	0.0892857	0.0160536	1
	rs2642006	A	G	168	0.869048	0.130952	0.744048	0.25	0.00595238	0.0465801	1
	rs2839081	T	C	168	0.660714	0.339286	0.458333	0.404762	0.136905	0.0175485	1
	rs2840959	G	A	168	0.622024	0.377976	0.392857	0.458333	0.14881	0.00909137	1
	rs2898602	T	A	168	0.630952	0.369048	0.571429	0.119048	0.309524	0.0394	1
	rs2967625	C	T	168	0.526786	0.473214	0.333333	0.386905	0.279762	0.045373	1
	rs300811	A	C	167	0.742515	0.257485	0.562874	0.359281	0.0778443	0.0488624	1
	rs305179	G	C	168	0.559524	0.440476	0.327381	0.464286	0.208333	0.0227218	1
	rs3133637	C	G	168	0.839286	0.160714	0.702381	0.27381	0.0238095	0.0467726	1
	rs3783694	T	C	168	0.568452	0.431548	0.303571	0.529762	0.166667	0.0436434	1
	rs3803573	C	T	168	0.526786	0.473214	0.309524	0.434524	0.255952	0.0337963	1
	rs4127782	A	G	168	0.839286	0.160714	0.696429	0.285714	0.0178571	0.000985408	0.934277
	rs4284079	G	A	168	0.767857	0.232143	0.571429	0.392857	0.0357143	0.0401678	1
	rs4361958	A	G	168	0.622024	0.377976	0.369048	0.505952	0.125	0.013349	1
	rs4392619	A	G	168	0.675595	0.324405	0.440476	0.470238	0.0892857	0.0462544	1
	rs4442113	A	G	166	0.518072	0.481928	0.277108	0.481928	0.240964	0.0434657	1
	rs4619816	G	A	167	0.550898	0.449102	0.245509	0.610778	0.143713	0.0301328	1
	rs471416	G	A	168	0.639881	0.360119	0.583333	0.113095	0.303571	0.00342265	1
	rs473880	C	T	160	0.515625	0.484375	0.25625	0.51875	0.225	0.00830977	1
	rs536036	A	G	168	0.91369	0.0863095	0.845238	0.136905	0.0178571	0.0322144	1
	rs588549	T	C	167	0.532934	0.467066	0.293413	0.479042	0.227545	0.0325331	1
	rs5977991	G	A	168	0.556548	0.443452	0.505952	0.10119	0.392857	0.00764738	1
	rs611711	G	A	168	0.827381	0.172619	0.797619	0.0595238	0.142857	0.0225355	1
	rs640692	T	C	167	0.838323	0.161677	0.706587	0.263473	0.0299401	0.0464677	1
	rs6463982	G	A	167	0.724551	0.275449	0.508982	0.431138	0.0598802	0.0248157	1
	rs6496310	G	T	167	0.667665	0.332335	0.437126	0.461078	0.101796	0.0454369	1
	rs6536453	G	T	165	0.621212	0.378788	0.381818	0.478788	0.139394	0.0394594	1
	rs6546910	G	C	168	0.907738	0.0922619	0.827381	0.160714	0.0119048	0.0205509	1
	rs6587970	A	G	167	0.727545	0.272455	0.526946	0.401198	0.0718563	0.0489302	1
	rs6588548	G	A	168	0.604167	0.395833	0.357143	0.494048	0.14881	0.029138	1
	rs6596722	C	A	168	0.761905	0.238095	0.565476	0.392857	0.0416667	0.0120145	1
	rs6771194	A	G	168	0.559524	0.440476	0.261905	0.595238	0.142857	0.0227218	1
	rs6775789	C	T	168	0.877976	0.122024	0.779762	0.196429	0.0238095	0.0423045	1
	rs69526	G	A	167	0.757485	0.242515	0.592814	0.329341	0.0778443	0.000289247	0.891691
	rs7094083	G	C	168	0.815476	0.184524	0.654762	0.321429	0.0238095	0.00337267	1
	rs716846	T	C	168	0.553571	0.446429	0.303571	0.5	0.196429	0.0227106	1
	rs716933	T	A	166	0.611446	0.388554	0.373494	0.475904	0.150602	0.0187906	1
	rs721422	G	A	167	0.673653	0.326347	0.634731	0.0778443	0.287425	0.010113	1
	rs7215204	A	G	168	0.574405	0.425595	0.35119	0.446429	0.202381	0.0223497	1
	rs741402	T	C	168	0.806548	0.193452	0.654762	0.303571	0.0416667	0.04504	1
	rs743636	T	C	168	0.639881	0.360119	0.577381	0.125	0.297619	0.00342265	1
	rs757228	G	A	168	0.625	0.375	0.416667	0.416667	0.166667	0.0287441	1
	rs7582078	C	A	168	0.6875	0.3125	0.470238	0.434524	0.0952381	0.0211989	1
	rs7591998	C	T	168	0.666667	0.333333	0.428571	0.47619	0.0952381	0.0497104	1
	rs760579	C	G	168	0.848214	0.151786	0.821429	0.0535714	0.125	0.00897113	1
	rs760892	T	C	167	0.799401	0.200599	0.664671	0.269461	0.0658683	0.00135725	0.934277
	rs764426	C	G	168	0.678571	0.321429	0.440476	0.47619	0.0833333	0.00668794	1
	rs766374	C	G	168	0.684524	0.315476	0.47619	0.416667	0.107143	0.0219797	1
	rs7680248	T	G	166	0.737952	0.262048	0.560241	0.355422	0.0843373	0.00358258	1
	rs7709135	G	T	168	0.511905	0.488095	0.267857	0.488095	0.244048	0.0078061	1
	rs7777008	T	G	168	0.693452	0.306548	0.494048	0.39881	0.107143	0.0210959	1
	rs7810612	T	G	168	0.693452	0.306548	0.494048	0.39881	0.107143	0.0210959	1
	rs781850	A	G	168	0.690476	0.309524	0.494048	0.392857	0.113095	0.0146314	1
	rs791851	C	T	168	0.514881	0.485119	0.261905	0.505952	0.232143	0.0170132	1
	rs803217	C	A	168	0.654762	0.345238	0.428571	0.452381	0.119048	0.0257273	1
	rs829287	C	T	168	0.553571	0.446429	0.488095	0.130952	0.380952	0.032645	1
	rs843622	T	C	168	0.806548	0.193452	0.666667	0.279762	0.0535714	0.0186556	1
	rs871267	T	C	168	0.6875	0.3125	0.47619	0.422619	0.10119	0.0321788	1
	rs873076	T	C	168	0.58631	0.41369	0.327381	0.517857	0.154762	0.0309119	1
	rs929838	G	C	168	0.78869	0.21131	0.636905	0.303571	0.0595238	0.0145401	1
	rs930321	A	G	168	0.815476	0.184524	0.654762	0.321429	0.0238095	0.0104263	1
	rs9343	G	A	167	0.907186	0.0928144	0.832335	0.149701	0.0179641	0.00490768	1
	rs938868	T	C	168	0.598214	0.401786	0.392857	0.410714	0.196429	0.00418241	1
	rs954958	C	T	168	0.532738	0.467262	0.47619	0.113095	0.410714	0.0461244	1
	rs958883	A	G	167	0.805389	0.194611	0.640719	0.329341	0.0299401	0.0446576	1
	rs968859	G	T	168	0.583333	0.416667	0.541667	0.0833333	0.375	0.0214524	1
	rs973908	T	C	168	0.517857	0.482143	0.27381	0.488095	0.238095	0.016448	1
	rs9996597	T	C	168	0.83631	0.16369	0.720238	0.232143	0.047619	0.046822	1
	rs999920	C	T	168	0.77381	0.22619	0.619048	0.309524	0.0714286	0.0173914	1
	rs1001587	G	A	168	0.729167	0.270833	0.511905	0.434524	0.0535714	0.0252154	1
	rs10057902	C	T	168	0.877976	0.122024	0.77381	0.208333	0.0178571	0.0152845	1
	rs1009668	G	A	168	0.940476	0.0595238	0.886905	0.107143	0.00595238	0.0484456	1
	rs10151658	A	C	168	0.556548	0.443452	0.309524	0.494048	0.196429	0.0224957	1
	rs10226357	G	A	168	0.681548	0.318452	0.458333	0.446429	0.0952381	0.00637297	1
	rs10446759	C	T	168	0.729167	0.270833	0.547619	0.363095	0.0892857	0.0354611	1
	rs1045277	C	T	168	0.681548	0.318452	0.452381	0.458333	0.0892857	0.0232017	1
	rs1047911	T	G	168	0.857143	0.142857	0.744048	0.22619	0.0297619	0.0210793	1
	rs1050348	C	T	167	0.853293	0.146707	0.742515	0.221557	0.0359281	0.0366393	1
	rs1050767	A	C	168	0.747024	0.252976	0.559524	0.375	0.0654762	0.0317889	1
	rs10509305	A	C	168	0.794643	0.205357	0.636905	0.315476	0.047619	0.0484639	1
	rs1058219	C	T	168	0.839286	0.160714	0.72619	0.22619	0.047619	0.00590603	1
	rs1063588	A	G	168	0.857143	0.142857	0.744048	0.22619	0.0297619	0.0210793	1
	rs1065457	G	A	168	0.627976	0.372024	0.404762	0.446429	0.14881	0.0388018	1
	rs10749920	A	G	168	0.633929	0.366071	0.386905	0.494048	0.119048	0.0267729	1
	rs10794555	G	A	168	0.553571	0.446429	0.297619	0.511905	0.190476	0.0227106	1
	rs10800870	C	T	168	0.821429	0.178571	0.672619	0.297619	0.0297619	0.0228232	1
	rs10852116	C	T	168	0.550595	0.449405	0.309524	0.482143	0.208333	0.0321317	1
	rs10879130	A	C	168	0.559524	0.440476	0.309524	0.5	0.190476	0.044665	1
	rs10979727	C	T	168	0.875	0.125	0.77381	0.202381	0.0238095	0.0253047	1
	rs11016071	A	G	168	0.747024	0.252976	0.559524	0.375	0.0654762	0.0317889	1
	rs11016073	A	G	168	0.803571	0.196429	0.642857	0.321429	0.0357143	0.0290159	1
	rs11016076	C	G	166	0.75	0.25	0.566265	0.36747	0.0662651	0.0319228	1
	rs11043265	C	T	168	0.696429	0.303571	0.482143	0.428571	0.0892857	0.0294815	1
	rs1105066	G	C	167	0.640719	0.359281	0.419162	0.443114	0.137725	0.0019132	1
	rs11052110	G	A	168	0.815476	0.184524	0.672619	0.285714	0.0416667	0.00549496	1
	rs11109968	C	G	168	0.830357	0.169643	0.690476	0.279762	0.0297619	0.0211503	1
	rs11118256	G	A	166	0.608434	0.391566	0.385542	0.445783	0.168675	0.0269408	1
	rs2926304	T	C	168	0.639881	0.360119	0.428571	0.422619	0.14881	0.0372119	1
	rs11221912	C	T	157	0.531847	0.468153	0.280255	0.503185	0.216561	0.0369071	1
	rs1129055	A	G	168	0.684524	0.315476	0.488095	0.392857	0.119048	0.0316135	1
	rs1131877	A	G	168	0.58631	0.41369	0.369048	0.434524	0.196429	0.0151345	1
	rs1132201	A	G	168	0.880952	0.119048	0.85119	0.0595238	0.0892857	0.0381931	1
	rs1150781	C	G	168	0.744048	0.255952	0.571429	0.345238	0.0833333	0.0490667	1
	rs11695472	A	C	168	0.907738	0.0922619	0.827381	0.160714	0.0119048	0.0205509	1
	rs1217401	A	G	168	0.848214	0.151786	0.72619	0.244048	0.0297619	0.0397957	1
	rs1227065	C	T	168	0.809524	0.190476	0.666667	0.285714	0.047619	0.0418366	1
	rs12424159	A	G	168	0.690476	0.309524	0.47619	0.428571	0.0952381	0.0436672	1
	rs138993	A	G	167	0.913174	0.0868263	0.832335	0.161677	0.00598802	0.00289404	1
	rs14008	C	A	168	0.883929	0.116071	0.785714	0.196429	0.0178571	0.0231484	1
	rs1455555	T	C	168	0.526786	0.473214	0.279762	0.494048	0.22619	0.045373	1
	rs1506418	A	G	168	0.53869	0.46131	0.267857	0.541667	0.190476	0.00497635	1
	rs1506420	A	G	168	0.53869	0.46131	0.267857	0.541667	0.190476	0.00497635	1
	rs1511025	T	C	168	0.681548	0.318452	0.482143	0.39881	0.119048	0.0469681	1
	rs1537232	C	T	168	0.645833	0.354167	0.416667	0.458333	0.125	0.0380705	1
	rs1559401	A	C	168	0.705357	0.294643	0.52381	0.363095	0.113095	0.0192191	1
	rs1563632	C	T	165	0.539394	0.460606	0.309091	0.460606	0.230303	0.00318651	1
	rs1566531	C	T	168	0.761905	0.238095	0.565476	0.392857	0.0416667	0.0418748	1
	rs1678729	T	C	168	0.678571	0.321429	0.458333	0.440476	0.10119	0.0226225	1
	rs1800291	C	G	168	0.889881	0.110119	0.869048	0.0416667	0.0892857	0.0012804	0.934277
	rs1805034	T	C	168	0.627976	0.372024	0.369048	0.517857	0.113095	0.00866356	1
	rs1805110	C	T	168	0.589286	0.410714	0.327381	0.52381	0.14881	0.0301896	1
	rs1866389	C	G	168	0.919643	0.0803571	0.85119	0.136905	0.0119048	0.024363	1
	rs1939748	G	C	168	0.904762	0.0952381	0.815476	0.178571	0.00595238	0.000438843	0.89918
	rs1939749	G	A	168	0.904762	0.0952381	0.815476	0.178571	0.00595238	0.000438843	0.89918
	rs2001490	G	C	168	0.64881	0.35119	0.422619	0.452381	0.125	0.0180064	1
	rs2066575	T	A	168	0.5625	0.4375	0.297619	0.529762	0.172619	0.0315562	1
	rs2071498	G	A	168	0.672619	0.327381	0.428571	0.488095	0.0833333	0.00695014	1
	rs2073290	A	C	168	0.910714	0.0892857	0.827381	0.166667	0.00595238	0.0173366	1
	rs2075773	A	C	168	0.741071	0.258929	0.535714	0.410714	0.0535714	0.0486623	1
	rs2134095	C	T	168	0.607143	0.392857	0.369048	0.47619	0.154762	0.0139653	1
	rs2243191	T	C	168	0.717262	0.282738	0.517857	0.39881	0.0833333	0.0380623	1
	rs2248821	A	G	168	0.842262	0.157738	0.732143	0.220238	0.047619	0.0181748	1
	rs2270004	A	G	167	0.784431	0.215569	0.598802	0.371257	0.0299401	0.0359468	1
	rs2270641	T	G	168	0.625	0.375	0.386905	0.47619	0.136905	0.0287441	1
	rs2275580	C	T	168	0.568452	0.431548	0.345238	0.446429	0.208333	0.0323088	1
	rs2276551	C	A	168	0.547619	0.452381	0.27381	0.547619	0.178571	0.0460045	1
	rs2278857	T	C	168	0.565476	0.434524	0.327381	0.47619	0.196429	0.0444469	1
	rs2279720	G	A	168	0.738095	0.261905	0.52381	0.428571	0.047619	0.0225993	1
	rs2287345	G	C	168	0.875	0.125	0.785714	0.178571	0.0357143	0.0253047	1
	rs2289642	G	A	168	0.75	0.25	0.577381	0.345238	0.077381	0.00864018	1
	rs2289643	T	C	168	0.75	0.25	0.577381	0.345238	0.077381	0.00864018	1
	rs2293979	G	A	168	0.824405	0.175595	0.684524	0.279762	0.0357143	0.00800962	1
	rs2297192	C	T	168	0.553571	0.446429	0.321429	0.464286	0.214286	0.010822	1
	rs2298075	G	T	168	0.794643	0.205357	0.636905	0.315476	0.047619	0.0214903	1
	rs2301963	C	A	168	0.53869	0.46131	0.261905	0.553571	0.184524	0.0111233	1
	rs2302757	A	G	168	0.744048	0.255952	0.547619	0.392857	0.0595238	0.0321063	1
	rs2304378	T	C	168	0.806548	0.193452	0.654762	0.303571	0.0416667	0.0275262	1
	rs2304516	T	A	168	0.5625	0.4375	0.333333	0.458333	0.208333	0.0457599	1
	rs2304560	A	G	168	0.889881	0.110119	0.797619	0.184524	0.0178571	0.0347278	1
	rs2307424	T	C	168	0.559524	0.440476	0.297619	0.52381	0.178571	0.00125341	0.934277
	rs231458	A	G	167	0.931138	0.0688623	0.874251	0.113772	0.011976	0.0151737	1
	rs2342767	G	C	168	0.824405	0.175595	0.684524	0.279762	0.0357143	0.0352314	1
	rs2370134	G	A	168	0.738095	0.261905	0.535714	0.404762	0.0595238	0.0485736	1
	rs240736	T	C	168	0.880952	0.119048	0.779762	0.202381	0.0178571	0.0228107	1
	rs2437150	A	G	168	0.550595	0.449405	0.315476	0.470238	0.214286	0.00726685	1
	rs2466584	T	C	168	0.770833	0.229167	0.595238	0.35119	0.0535714	0.0259626	1
	rs249038	G	A	168	0.955357	0.0446429	0.916667	0.077381	0.00595238	0.0231914	1
	rs2504376	C	G	168	0.741071	0.258929	0.583333	0.315476	0.10119	0.0036225	1
	rs2509010	C	T	167	0.946108	0.0538922	0.898204	0.0958084	0.00598802	0.00466058	1
	rs2513726	G	A	168	0.625	0.375	0.404762	0.440476	0.154762	0.0191268	1
	rs2544600	C	T	168	0.955357	0.0446429	0.916667	0.077381	0.00595238	0.0231914	1
	rs25689	G	A	168	0.842262	0.157738	0.714286	0.255952	0.0297619	0.00970968	1
	rs2573652	T	C	168	0.502976	0.497024	0.244048	0.517857	0.238095	0.0459936	1
	rs25754	A	G	168	0.744048	0.255952	0.553571	0.380952	0.0654762	0.0229386	1
	rs259028	C	T	168	0.955357	0.0446429	0.916667	0.077381	0.00595238	0.0231914	1
	rs2614668	C	T	168	0.553571	0.446429	0.380952	0.345238	0.27381	0.00318047	1
	rs2642219	C	T	168	0.556548	0.443452	0.494048	0.125	0.380952	0.0224957	1
	rs2664162	T	G	168	0.776786	0.223214	0.738095	0.077381	0.184524	0.000198121	0.732922
	rs26653	G	C	168	0.547619	0.452381	0.291667	0.511905	0.196429	0.0235717	1
	rs273259	C	T	168	0.78869	0.21131	0.619048	0.339286	0.0416667	0.0145401	1
	rs2738047	G	A	168	0.946429	0.0535714	0.904762	0.0833333	0.0119048	0.016951	1
	rs27434	G	A	168	0.583333	0.416667	0.321429	0.52381	0.154762	0.015595	1
	rs283526	T	C	168	0.669643	0.330357	0.458333	0.422619	0.119048	0.0238761	1
	rs2839501	C	T	168	0.741071	0.258929	0.517857	0.446429	0.0357143	0.0486623	1
	rs2942194	T	C	168	0.886905	0.113095	0.803571	0.166667	0.0297619	0.0201306	1
	rs2961944	G	A	168	0.577381	0.422619	0.297619	0.559524	0.142857	0.0308351	1
	rs3012627	G	C	168	0.508929	0.491071	0.440476	0.136905	0.422619	0.0115788	1
	rs3025994	T	C	168	0.866071	0.133929	0.761905	0.208333	0.0297619	0.00623944	1
	rs310586	A	G	167	0.88024	0.11976	0.778443	0.203593	0.0179641	0.0232002	1
	rs3209587	C	T	168	0.892857	0.107143	0.797619	0.190476	0.0119048	0.0309799	1
	rs325863	C	T	168	0.577381	0.422619	0.303571	0.547619	0.14881	0.0227451	1
	rs3429	G	A	164	0.954268	0.0457317	0.914634	0.0792683	0.00609756	0.00435323	1
	rs3733591	A	G	168	0.729167	0.270833	0.529762	0.39881	0.0714286	0.00427342	1
	rs3736583	C	T	167	0.565868	0.434132	0.359281	0.413174	0.227545	0.0426437	1
	rs3744032	C	T	168	0.857143	0.142857	0.744048	0.22619	0.0297619	0.036812	1
	rs3744353	G	A	168	0.943452	0.0565476	0.89881	0.0892857	0.0119048	0.0390103	1
	rs3744793	A	G	168	0.547619	0.452381	0.309524	0.47619	0.214286	0.0112856	1
	rs3746684	G	A	168	0.541667	0.458333	0.297619	0.488095	0.214286	0.0338118	1
	rs3746803	G	A	168	0.91369	0.0863095	0.839286	0.14881	0.0119048	0.00902691	1
	rs3748428	G	A	167	0.721557	0.278443	0.526946	0.389222	0.0838323	0.0253864	1
	rs3749591	T	G	168	0.672619	0.327381	0.494048	0.357143	0.14881	0.000634454	0.934277
	rs3749977	C	T	168	0.845238	0.154762	0.720238	0.25	0.0297619	0.0264494	1
	rs3750776	T	C	168	0.886905	0.113095	0.791667	0.190476	0.0178571	0.0201306	1
	rs3770657	T	C	168	0.619048	0.380952	0.35119	0.535714	0.113095	0.0410502	1
	rs3792234	G	T	168	0.595238	0.404762	0.357143	0.47619	0.166667	0.014718	1
	rs3792683	A	G	168	0.785714	0.214286	0.636905	0.297619	0.0654762	0.0364947	1
	rs3793771	C	G	168	0.791667	0.208333	0.636905	0.309524	0.0535714	0.032304	1
	rs3795424	A	C	168	0.839286	0.160714	0.696429	0.285714	0.0178571	0.0287357	1
	rs3796181	G	A	168	0.505952	0.494048	0.261905	0.488095	0.25	0.0329626	1
	rs3809482	A	G	168	0.565476	0.434524	0.327381	0.47619	0.196429	0.0444469	1
	rs3826430	C	T	167	0.823353	0.176647	0.664671	0.317365	0.0179641	0.0359844	1
	rs3826942	T	C	168	0.583333	0.416667	0.35119	0.464286	0.184524	0.00710584	1
	rs3829765	G	A	168	0.66369	0.33631	0.416667	0.494048	0.0892857	0.0346821	1
	rs3856154	C	T	168	0.77381	0.22619	0.60119	0.345238	0.0535714	0.00705364	1
	rs402514	G	T	168	0.616071	0.383929	0.380952	0.470238	0.14881	0.0201118	1
	rs4351475	C	T	168	0.571429	0.428571	0.339286	0.464286	0.196429	0.0103923	1
	rs4545	A	G	168	0.514881	0.485119	0.297619	0.434524	0.267857	0.0455827	1
	rs4663845	C	T	168	0.91369	0.0863095	0.833333	0.160714	0.00595238	0.0322144	1
	rs4723884	G	A	168	0.877976	0.122024	0.767857	0.220238	0.0119048	0.0423045	1
	rs4758142	A	G	168	0.732143	0.267857	0.535714	0.392857	0.0714286	0.0349654	1
	rs4796519	G	A	168	0.75	0.25	0.577381	0.345238	0.077381	0.00864018	1
	rs4804	C	T	167	0.568862	0.431138	0.329341	0.479042	0.191617	0.0144532	1
	rs4861358	T	C	168	0.875	0.125	0.761905	0.22619	0.0119048	0.0253047	1
	rs4927635	C	T	168	0.502976	0.497024	0.25	0.505952	0.244048	0.0236085	1
	rs4936919	A	G	168	0.598214	0.401786	0.339286	0.517857	0.142857	0.0414525	1
	rs4940595	G	T	168	0.547619	0.452381	0.27381	0.547619	0.178571	0.0158652	1
	rs4968281	C	T	166	0.545181	0.454819	0.319277	0.451807	0.228916	0.0400443	1
	rs4984677	G	A	168	0.690476	0.309524	0.464286	0.452381	0.0833333	0.0436672	1
	rs565791	A	G	168	0.794643	0.205357	0.619048	0.35119	0.0297619	0.0484639	1
	rs591752	G	A	168	0.571429	0.428571	0.333333	0.47619	0.190476	0.0435325	1
	rs5951332	A	G	168	0.60119	0.39881	0.565476	0.0714286	0.363095	0.0417044	1
	rs6070128	C	G	168	0.699405	0.300595	0.464286	0.470238	0.0654762	0.0419563	1
	rs6458687	T	C	168	0.565476	0.434524	0.321429	0.488095	0.190476	0.0444469	1
	rs6497575	A	G	168	0.78869	0.21131	0.636905	0.303571	0.0595238	0.0145401	1
	rs6622126	A	G	167	0.952096	0.0479042	0.934132	0.0359281	0.0299401	0.0288565	1
	rs6707475	T	C	168	0.857143	0.142857	0.744048	0.22619	0.0297619	0.0210793	1
	rs6728818	G	A	168	0.627976	0.372024	0.375	0.505952	0.119048	0.0388018	1
	rs6785339	G	T	168	0.895833	0.104167	0.803571	0.184524	0.0119048	0.0272979	1
	rs6794	C	G	168	0.886905	0.113095	0.785714	0.202381	0.0119048	0.00634482	1
	rs6929137	G	A	167	0.778443	0.221557	0.60479	0.347305	0.0479042	0.015517	1
	rs7023244	G	T	167	0.919162	0.0808383	0.850299	0.137725	0.011976	0.0459889	1
	rs7173826	G	T	168	0.654762	0.345238	0.434524	0.440476	0.125	0.0257273	1
	rs7185272	C	G	167	0.703593	0.296407	0.520958	0.365269	0.113772	0.0267665	1
	rs7197967	G	A	168	0.705357	0.294643	0.52381	0.363095	0.113095	0.0192191	1
	rs7222013	A	T	168	0.803571	0.196429	0.619048	0.369048	0.0119048	0.0118215	1
	rs7251858	T	C	168	0.553571	0.446429	0.303571	0.5	0.196429	0.032645	1
	rs732774	G	A	168	0.613095	0.386905	0.375	0.47619	0.14881	0.0401839	1
	rs749670	C	T	168	0.925595	0.0744048	0.857143	0.136905	0.00595238	0.0384959	1
	rs7522034	T	G	168	0.508929	0.491071	0.244048	0.529762	0.22619	0.0115788	1
	rs7536086	G	A	168	0.747024	0.252976	0.547619	0.39881	0.0535714	0.00932001	1
	rs7537296	C	T	168	0.672619	0.327381	0.446429	0.452381	0.10119	0.0229574	1
	rs760923	A	C	168	0.842262	0.157738	0.714286	0.255952	0.0297619	0.0457436	1
	rs764291	T	C	167	0.89521	0.10479	0.802395	0.185629	0.011976	0.0489205	1
	rs764631	T	C	168	0.785714	0.214286	0.755952	0.0595238	0.184524	0.0364947	1
	rs781852	T	C	164	0.664634	0.335366	0.45122	0.426829	0.121951	0.0450415	1
	rs7901604	A	G	168	0.955357	0.0446429	0.922619	0.0654762	0.0119048	0.0231914	1
	rs7926083	A	C	168	0.732143	0.267857	0.535714	0.392857	0.0714286	0.0349654	1
	rs7935428	C	A	168	0.877976	0.122024	0.767857	0.220238	0.0119048	0.0423045	1
	rs7937809	G	A	167	0.586826	0.413174	0.335329	0.502994	0.161677	0.0213968	1
	rs7971718	G	A	167	0.92515	0.0748503	0.862275	0.125749	0.011976	0.0037147	1
	rs854777	G	A	166	0.593373	0.406627	0.379518	0.427711	0.192771	0.0411792	1
	rs865093	G	A	168	0.547619	0.452381	0.267857	0.559524	0.172619	0.0321798	1
	rs867169	T	C	168	0.544643	0.455357	0.321429	0.446429	0.232143	0.0327897	1
	rs870849	C	T	168	0.8125	0.1875	0.660714	0.303571	0.0357143	0.0396974	1
	rs874808	T	C	168	0.684524	0.315476	0.47619	0.416667	0.107143	0.00996336	1
	rs910971	G	C	168	0.907738	0.0922619	0.821429	0.172619	0.00595238	0.0205509	1
	rs910972	C	T	167	0.91018	0.0898204	0.826347	0.167665	0.00598802	0.0345315	1
	rs910973	T	G	168	0.907738	0.0922619	0.821429	0.172619	0.00595238	0.0205509	1
	rs921135	G	A	168	0.625	0.375	0.404762	0.440476	0.154762	0.0191268	1
	rs9321567	T	G	167	0.517964	0.482036	0.275449	0.48503	0.239521	0.0235878	1
	rs939885	A	G	168	0.83631	0.16369	0.702381	0.267857	0.0297619	0.0313148	1
	rs940389	G	C	168	0.565476	0.434524	0.321429	0.488095	0.190476	0.0316531	1
	rs9426581	G	A	168	0.747024	0.252976	0.559524	0.375	0.0654762	0.0465906	1
	rs948060	G	C	168	0.904762	0.0952381	0.815476	0.178571	0.00595238	0.000438843	0.89918
	rs950210	C	A	168	0.770833	0.229167	0.595238	0.35119	0.0535714	0.00685957	1
	rs9656982	A	G	167	0.781437	0.218563	0.622754	0.317365	0.0598802	0.0150008	1
	rs9826308	C	A	162	0.762346	0.237654	0.567901	0.388889	0.0432099	0.0277919	1
	rs9849637	T	A	168	0.880952	0.119048	0.77381	0.214286	0.0119048	0.0129365	1
	rs9868848	A	G	168	0.901786	0.0982143	0.821429	0.160714	0.0178571	0.02398	1
	rs9909216	G	A	168	0.672619	0.327381	0.440476	0.464286	0.0952381	0.0467649	1
	rs9938550	G	A	168	0.928571	0.0714286	0.863095	0.130952	0.00595238	0.00728187	1
	rs9947055	C	A	168	0.77381	0.22619	0.619048	0.309524	0.0714286	0.0252737	1
	rs1047833	G	C	168	0.827381	0.172619	0.690476	0.27381	0.0357143	0.00791788	1
	rs1047955	A	T	168	0.741071	0.258929	0.535714	0.410714	0.0535714	0.0486623	1
	rs10744716	G	A	166	0.692771	0.307229	0.46988	0.445783	0.0843373	0.0436317	1
	rs10784618	C	A	168	0.535714	0.464286	0.309524	0.452381	0.238095	0.0465464	1
	rs10901094	T	C	168	0.952381	0.047619	0.910714	0.0833333	0.00595238	0.00906932	1
	rs11265165	T	C	168	0.613095	0.386905	0.392857	0.440476	0.166667	0.0294054	1
	rs1132375	C	T	168	0.794643	0.205357	0.636905	0.315476	0.047619	0.0484639	1
	rs11622969	C	T	168	0.690476	0.309524	0.494048	0.392857	0.113095	0.0146314	1
	rs11917356	G	A	168	0.714286	0.285714	0.535714	0.357143	0.107143	0.0387493	1
	rs12026290	C	T	168	0.83631	0.16369	0.708333	0.255952	0.0357143	0.046822	1
	rs1217397	C	T	168	0.848214	0.151786	0.72619	0.244048	0.0297619	0.0397957	1
	rs12522248	T	C	168	0.901786	0.0982143	0.815476	0.172619	0.0119048	0.0418507	1
	rs12610412	C	G	168	0.636905	0.363095	0.39881	0.47619	0.125	0.0377815	1
	rs127037	C	G	168	0.764881	0.235119	0.571429	0.386905	0.0416667	0.0405692	1
	rs12570526	G	A	166	0.629518	0.370482	0.403614	0.451807	0.144578	0.00323237	1
	rs12828016	G	T	167	0.598802	0.401198	0.371257	0.45509	0.173653	0.0193523	1
	rs13258808	G	A	168	0.690476	0.309524	0.494048	0.392857	0.113095	0.0209056	1
	rs3747495	A	G	168	0.678571	0.321429	0.446429	0.464286	0.0892857	0.0226225	1
	rs1333973	T	A	168	0.78869	0.21131	0.619048	0.339286	0.0416667	0.0145401	1
	rs1341667	G	A	168	0.794643	0.205357	0.636905	0.315476	0.047619	0.0484639	1
	rs1535500	G	T	168	0.675595	0.324405	0.464286	0.422619	0.113095	0.0161479	1
	rs1751274	C	T	168	0.678571	0.321429	0.440476	0.47619	0.0833333	0.0465487	1
	rs1837949	G	A	168	0.517857	0.482143	0.279762	0.47619	0.244048	0.0331301	1
	rs2011951	G	A	168	0.83631	0.16369	0.696429	0.279762	0.0238095	0.0313148	1
	rs2071979	G	A	168	0.681548	0.318452	0.452381	0.458333	0.0892857	0.0232017	1
	rs2075803	G	A	168	0.595238	0.404762	0.363095	0.464286	0.172619	0.0303963	1
	rs2232003	A	G	168	0.535714	0.464286	0.261905	0.547619	0.190476	0.0465464	1
	rs2236493	T	C	168	0.872024	0.127976	0.755952	0.232143	0.0119048	0.0451944	1
	rs2239834	A	G	167	0.538922	0.461078	0.479042	0.11976	0.401198	0.0103294	1
	rs2241406	C	G	168	0.553571	0.446429	0.327381	0.452381	0.220238	0.010822	1
	rs2272464	G	A	168	0.547619	0.452381	0.279762	0.535714	0.184524	0.0235717	1
	rs2290237	A	T	168	0.883929	0.116071	0.785714	0.196429	0.0178571	0.0231484	1
	rs2297829	C	A	168	0.604167	0.395833	0.375	0.458333	0.166667	0.0213605	1
	rs2305030	C	T	168	0.723214	0.276786	0.547619	0.35119	0.10119	0.0387201	1
	rs2306384	G	A	168	0.604167	0.395833	0.380952	0.446429	0.172619	0.0426419	1
	rs3006458	G	T	168	0.738095	0.261905	0.565476	0.345238	0.0892857	0.0349454	1
	rs310225	G	A	168	0.720238	0.279762	0.505952	0.428571	0.0654762	0.0174906	1
	rs325864	A	G	168	0.577381	0.422619	0.303571	0.547619	0.14881	0.0227451	1
	rs3744873	A	C	168	0.877976	0.122024	0.77381	0.208333	0.0178571	0.0152845	1
	rs3755955	C	T	168	0.904762	0.0952381	0.821429	0.166667	0.0119048	0.0242727	1
	rs3781411	G	A	168	0.922619	0.077381	0.857143	0.130952	0.0119048	0.022892	1
	rs3813020	T	C	168	0.928571	0.0714286	0.863095	0.130952	0.00595238	0.00728187	1
	rs3849697	G	C	168	0.666667	0.333333	0.440476	0.452381	0.107143	0.0497104	1
	rs4238608	A	G	168	0.723214	0.276786	0.52381	0.39881	0.077381	0.0387201	1
	rs4271313	A	G	168	0.660714	0.339286	0.440476	0.440476	0.119048	0.00315938	1
	rs4367963	A	G	168	0.943452	0.0565476	0.89881	0.0892857	0.0119048	0.0174979	1
	rs4486541	G	C	168	0.660714	0.339286	0.440476	0.440476	0.119048	0.00315938	1
	rs4646626	G	A	168	0.755952	0.244048	0.547619	0.416667	0.0357143	0.0295651	1
	rs4726452	G	C	168	0.6875	0.3125	0.47619	0.422619	0.10119	0.0321788	1
	rs4788591	G	A	167	0.703593	0.296407	0.520958	0.365269	0.113772	0.0267665	1
	rs4936845	G	T	168	0.723214	0.276786	0.494048	0.458333	0.047619	0.0387201	1
	rs504285	G	A	168	0.520833	0.479167	0.255952	0.529762	0.214286	0.0244667	1
	rs504313	G	A	167	0.51497	0.48503	0.251497	0.526946	0.221557	0.0454125	1
	rs561077	A	G	168	0.72619	0.27381	0.690476	0.0714286	0.238095	0.00428733	1
	rs565629	G	A	168	0.583333	0.416667	0.333333	0.5	0.166667	0.0100819	1
	rs5748470	A	G	168	0.839286	0.160714	0.714286	0.25	0.0357143	0.0178776	1
	rs600753	C	T	166	0.737952	0.262048	0.524096	0.427711	0.0481928	0.019639	1
	rs627933	T	C	168	0.872024	0.127976	0.75	0.244048	0.00595238	0.0281877	1
	rs6699881	C	T	168	0.89881	0.10119	0.803571	0.190476	0.00595238	0.0471285	1
	rs6938396	C	G	167	0.772455	0.227545	0.60479	0.335329	0.0598802	0.0254736	1
	rs7095325	A	T	168	0.732143	0.267857	0.535714	0.392857	0.0714286	0.0349654	1
	rs745400	A	G	168	0.845238	0.154762	0.738095	0.214286	0.047619	0.0264494	1
	rs764885	A	C	168	0.785714	0.214286	0.636905	0.297619	0.0654762	0.00109068	0.934277
	rs7912524	T	A	167	0.670659	0.329341	0.461078	0.419162	0.11976	0.00993732	1
	rs848642	T	C	168	0.723214	0.276786	0.541667	0.363095	0.0952381	0.0251156	1
	rs897471	T	C	168	0.848214	0.151786	0.708333	0.279762	0.0119048	0.0148555	1
	rs9614	A	C	168	0.559524	0.440476	0.291667	0.535714	0.172619	0.044665	1
	rs966384	C	T	168	0.583333	0.416667	0.375	0.416667	0.208333	0.000427996	0.89918
	rs9865242	G	C	157	0.748408	0.251592	0.579618	0.33758	0.0828025	0.00625358	1
	rs10022508	A	G	167	0.532934	0.467066	0.293413	0.479042	0.227545	0.0160828	1
	rs1007	T	G	168	0.892857	0.107143	0.797619	0.190476	0.0119048	0.0160707	1
	rs1044299	T	C	165	0.718182	0.281818	0.49697	0.442424	0.0606061	0.0360544	1
	rs1046623	T	C	168	0.544643	0.455357	0.297619	0.494048	0.208333	0.00131718	0.934277
	rs1047529	T	G	167	0.697605	0.302395	0.48503	0.42515	0.0898204	0.0293069	1
	rs1047768	T	C	168	0.833333	0.166667	0.690476	0.285714	0.0238095	0.0326379	1
	rs10486798	A	G	165	0.881818	0.118182	0.775758	0.212121	0.0121212	0.0368073	1
	rs1048981	C	A	168	0.735119	0.264881	0.547619	0.375	0.077381	0.0352203	1
	rs10494836	C	T	168	0.830357	0.169643	0.690476	0.279762	0.0297619	0.0211503	1
	rs10500994	A	G	168	0.785714	0.214286	0.642857	0.285714	0.0714286	0.0364947	1
	rs1056607	A	G	168	0.758929	0.241071	0.589286	0.339286	0.0714286	0.00831887	1
	rs1059774	G	C	168	0.526786	0.473214	0.315476	0.422619	0.261905	0.045373	1
	rs1063116	A	T	168	0.842262	0.157738	0.714286	0.255952	0.0297619	0.0457436	1
	rs1063117	T	C	168	0.842262	0.157738	0.714286	0.255952	0.0297619	0.0457436	1
	rs11064	A	G	168	0.919643	0.0803571	0.85119	0.136905	0.0119048	0.0144566	1
	rs1127215	C	T	168	0.72619	0.27381	0.553571	0.345238	0.10119	0.0367104	1
	rs1128536	A	G	168	0.619048	0.380952	0.369048	0.5	0.130952	0.0410502	1
	rs11421	T	C	168	0.541667	0.458333	0.297619	0.488095	0.214286	0.00781671	1
	rs11582	C	A	168	0.72619	0.27381	0.684524	0.0833333	0.232143	0.000158767	0.667429
	rs1210637	C	T	168	0.630952	0.369048	0.386905	0.488095	0.125	0.0193278	1
	rs12460	T	C	168	0.571429	0.428571	0.339286	0.464286	0.196429	0.0320216	1
	rs12765	A	G	163	0.674847	0.325153	0.447853	0.453988	0.0981595	0.0281833	1
	rs13524	A	G	168	0.803571	0.196429	0.642857	0.321429	0.0357143	0.00224228	1
	rs13547	T	C	168	0.803571	0.196429	0.660714	0.285714	0.0535714	0.0444505	1
	rs1451184	C	G	168	0.619048	0.380952	0.410714	0.416667	0.172619	0.00590653	1
	rs1549038	C	T	168	0.571429	0.428571	0.416667	0.309524	0.27381	0.000709819	0.934277
	rs1557875	G	A	168	0.818452	0.181548	0.672619	0.291667	0.0357143	0.00158685	0.934277
	rs1124736	C	A	155	0.780645	0.219355	0.606452	0.348387	0.0451613	0.0480605	1
	rs1731951	A	T	168	0.550595	0.449405	0.333333	0.434524	0.232143	0.0321317	1
	rs1808339	G	T	165	0.524242	0.475758	0.339394	0.369697	0.290909	0.00112781	0.934277
	rs1842233	T	C	168	0.610119	0.389881	0.380952	0.458333	0.160714	0.0296193	1
	rs1887716	A	G	167	0.61976	0.38024	0.407186	0.42515	0.167665	0.0202225	1
	rs1939747	G	A	168	0.904762	0.0952381	0.815476	0.178571	0.00595238	0.000438843	0.89918
	rs2067040	T	G	168	0.58631	0.41369	0.35119	0.470238	0.178571	0.0426782	1
	rs2070409	C	T	166	0.674699	0.325301	0.457831	0.433735	0.108434	0.0308126	1
	rs2073349	T	G	168	0.517857	0.482143	0.267857	0.5	0.232143	0.0236804	1
	rs2097254	A	G	168	0.717262	0.282738	0.672619	0.0892857	0.238095	0.000346386	0.89918
	rs2166070	G	T	167	0.865269	0.134731	0.748503	0.233533	0.0179641	0.0467924	1
	rs2176804	C	T	168	0.842262	0.157738	0.708333	0.267857	0.0238095	0.0271204	1
	rs2239506	C	G	168	0.776786	0.223214	0.577381	0.39881	0.0238095	0.00120172	0.934277
	rs2279830	A	G	167	0.562874	0.437126	0.317365	0.491018	0.191617	0.00703121	1
	rs2301629	G	A	168	0.550595	0.449405	0.309524	0.482143	0.208333	0.00311061	1
	rs2301873	G	A	168	0.75	0.25	0.577381	0.345238	0.077381	0.00864018	1
	rs2305934	T	C	168	0.642857	0.357143	0.416667	0.452381	0.130952	0.00337533	1
	rs2396092	A	G	167	0.664671	0.335329	0.449102	0.431138	0.11976	0.00160622	0.934277
	rs2401809	G	A	168	0.842262	0.157738	0.702381	0.279762	0.0178571	0.0457436	1
	rs2415035	T	C	168	0.866071	0.133929	0.755952	0.220238	0.0238095	0.0185503	1
	rs2581	C	A	167	0.679641	0.320359	0.479042	0.401198	0.11976	0.0466737	1
	rs2642218	A	G	168	0.556548	0.443452	0.494048	0.125	0.380952	0.0224957	1
	rs2749717	T	G	167	0.556886	0.443114	0.317365	0.479042	0.203593	0.0106159	1
	rs27529	G	A	168	0.583333	0.416667	0.321429	0.52381	0.154762	0.015595	1
	rs2758735	T	C	168	0.630952	0.369048	0.404762	0.452381	0.142857	0.0394	1
	rs2936725	G	A	167	0.823353	0.176647	0.670659	0.305389	0.0239521	0.0126106	1
	rs3110623	C	G	168	0.645833	0.354167	0.440476	0.410714	0.14881	0.0184725	1
	rs3185777	C	T	168	0.571429	0.428571	0.333333	0.47619	0.190476	0.00315094	1
	rs360511	C	T	167	0.838323	0.161677	0.694611	0.287425	0.0179641	0.0182271	1
	rs3740607	A	G	168	0.690476	0.309524	0.464286	0.452381	0.0833333	0.0146314	1
	rs3740619	C	A	168	0.672619	0.327381	0.422619	0.5	0.077381	0.0160076	1
	rs3741060	A	G	168	0.660714	0.339286	0.416667	0.488095	0.0952381	0.0487184	1
	rs3742	A	C	168	0.892857	0.107143	0.797619	0.190476	0.0119048	0.0309799	1
	rs3742642	A	T	168	0.848214	0.151786	0.720238	0.255952	0.0238095	0.0267116	1
	rs3743343	T	C	168	0.735119	0.264881	0.529762	0.410714	0.0595238	0.0232793	1
	rs3744767	A	G	168	0.684524	0.315476	0.494048	0.380952	0.125	0.0450701	1
	rs3744858	A	G	168	0.529762	0.470238	0.27381	0.511905	0.214286	0.0453993	1
	rs3746073	C	T	164	0.652439	0.347561	0.402439	0.5	0.097561	0.0471375	1
	rs3746687	C	T	168	0.717262	0.282738	0.535714	0.363095	0.10119	0.00505813	1
	rs3749006	T	G	167	0.736527	0.263473	0.550898	0.371257	0.0778443	0.035455	1
	rs3749142	C	T	168	0.568452	0.431548	0.321429	0.494048	0.184524	0.0158853	1
	rs3752174	C	T	168	0.589286	0.410714	0.321429	0.535714	0.142857	0.0301896	1
	rs3761936	C	T	168	0.508929	0.491071	0.279762	0.458333	0.261905	0.00219347	1
	rs3768776	T	C	168	0.60119	0.39881	0.375	0.452381	0.172619	0.029714	1
	rs3768899	G	A	167	0.664671	0.335329	0.449102	0.431138	0.11976	0.00115018	0.934277
	rs3814177	A	G	168	0.58631	0.41369	0.345238	0.482143	0.172619	0.0309119	1
	rs3821515	A	G	167	0.826347	0.173653	0.676647	0.299401	0.0239521	0.0131604	1
	rs3824926	T	C	168	0.794643	0.205357	0.630952	0.327381	0.0416667	0.0484639	1
	rs3843010	G	T	168	0.592262	0.407738	0.339286	0.505952	0.154762	0.0430032	1
	rs419558	C	T	168	0.622024	0.377976	0.386905	0.470238	0.142857	0.0396254	1
	rs4465383	G	A	168	0.943452	0.0565476	0.89881	0.0892857	0.0119048	0.0174979	1
	rs4576609	C	T	168	0.580357	0.419643	0.309524	0.541667	0.14881	0.0103543	1
	rs4646642	T	C	167	0.703593	0.296407	0.479042	0.449102	0.0718563	0.039337	1
	rs4775190	A	T	167	0.655689	0.344311	0.419162	0.473054	0.107784	0.00747607	1
	rs484029	A	G	168	0.565476	0.434524	0.327381	0.47619	0.196429	0.0444469	1
	rs486113	C	G	168	0.85119	0.14881	0.732143	0.238095	0.0297619	0.013941	1
	rs4897943	C	T	157	0.72293	0.27707	0.55414	0.33758	0.10828	0.020482	1
	rs5762795	A	C	168	0.666667	0.333333	0.446429	0.440476	0.113095	0.024554	1
	rs6005881	G	A	168	0.672619	0.327381	0.452381	0.440476	0.107143	0.0339939	1
	rs6074	C	A	167	0.649701	0.350299	0.437126	0.42515	0.137725	0.0236533	1
	rs620652	C	T	166	0.837349	0.162651	0.704819	0.26506	0.0301205	0.0462153	1
	rs631465	G	A	167	0.511976	0.488024	0.305389	0.413174	0.281437	0.0433941	1
	rs656635	G	T	168	0.613095	0.386905	0.380952	0.464286	0.154762	0.0064614	1
	rs6606820	G	C	168	0.529762	0.470238	0.315476	0.428571	0.255952	0.0334644	1
	rs6683669	G	A	168	0.883929	0.116071	0.785714	0.196429	0.0178571	0.0231484	1
	rs6786	T	C	167	0.95509	0.0449102	0.916168	0.0778443	0.00598802	0.00570334	1
	rs695029	T	C	168	0.625	0.375	0.422619	0.404762	0.172619	0.0388769	1
	rs6968742	G	C	168	0.877976	0.122024	0.767857	0.220238	0.0119048	0.0423045	1
	rs6984820	C	T	168	0.800595	0.199405	0.636905	0.327381	0.0357143	0.0313301	1
	rs7015453	T	C	168	0.505952	0.494048	0.244048	0.52381	0.232143	0.0242809	1
	rs708692	T	C	168	0.619048	0.380952	0.380952	0.47619	0.142857	0.0205871	1
	rs7111308	G	A	168	0.794643	0.205357	0.630952	0.327381	0.0416667	0.0484639	1
	rs7112561	A	G	168	0.508929	0.491071	0.279762	0.458333	0.261905	0.0466057	1
	rs7138267	C	T	168	0.815476	0.184524	0.654762	0.321429	0.0238095	0.026153	1
	rs7160787	C	T	168	0.833333	0.166667	0.708333	0.25	0.0416667	0.0193491	1
	rs7181789	A	G	167	0.55988	0.44012	0.317365	0.48503	0.197605	0.00426192	1
	rs7209710	T	C	168	0.892857	0.107143	0.797619	0.190476	0.0119048	0.0309799	1
	rs7290147	C	G	166	0.728916	0.271084	0.536145	0.385542	0.0783133	0.00137313	0.934277
	rs7333	G	A	168	0.883929	0.116071	0.785714	0.196429	0.0178571	0.0231484	1
	rs7402496	C	T	168	0.866071	0.133929	0.755952	0.220238	0.0238095	0.0185503	1
	rs741007	G	A	168	0.806548	0.193452	0.64881	0.315476	0.0357143	0.0108556	1
	rs7574549	T	C	166	0.590361	0.409639	0.349398	0.481928	0.168675	0.0219466	1
	rs759330	T	C	168	0.672619	0.327381	0.428571	0.488095	0.0833333	0.0467649	1
	rs7673	A	T	168	0.883929	0.116071	0.77381	0.220238	0.00595238	0.00310399	1
	rs781825	T	C	168	0.678571	0.321429	0.47619	0.404762	0.119048	0.0323889	1
	rs7893	T	C	167	0.652695	0.347305	0.407186	0.491018	0.101796	0.0354987	1
	rs7907802	C	T	168	0.517857	0.482143	0.238095	0.559524	0.202381	0.0236804	1
	rs7937911	A	G	167	0.799401	0.200599	0.628743	0.341317	0.0299401	0.0316598	1
	rs803222	A	T	168	0.654762	0.345238	0.428571	0.452381	0.119048	0.0257273	1
	rs8079855	G	A	168	0.547619	0.452381	0.309524	0.47619	0.214286	0.0460045	1
	rs8102063	T	C	168	0.696429	0.303571	0.505952	0.380952	0.113095	0.0211765	1
	rs8991	A	C	168	0.735119	0.264881	0.529762	0.410714	0.0595238	0.0232793	1
	rs922483	T	C	168	0.6875	0.3125	0.470238	0.434524	0.0952381	0.043971	1
	rs9306	C	T	168	0.684524	0.315476	0.47619	0.416667	0.107143	0.0450701	1
	rs934005	A	G	168	0.517857	0.482143	0.279762	0.47619	0.244048	0.00133426	0.934277
	rs9605	C	T	168	0.770833	0.229167	0.607143	0.327381	0.0654762	0.0176247	1
	rs961536	T	C	168	0.5625	0.4375	0.321429	0.482143	0.196429	0.0233901	1
	rs988397	C	T	168	0.830357	0.169643	0.684524	0.291667	0.0238095	0.0325016	1
	rs991967	C	A	167	0.760479	0.239521	0.580838	0.359281	0.0598802	0.0174223	1
	rs10258880	T	C	168	0.824405	0.175595	0.696429	0.255952	0.047619	0.00513833	1
	rs10412624	C	G	168	0.708333	0.291667	0.517857	0.380952	0.10119	0.0275949	1
	rs10426256	A	G	168	0.85119	0.14881	0.732143	0.238095	0.0297619	0.0387059	1
	rs1043558	C	A	168	0.535714	0.464286	0.297619	0.47619	0.22619	0.00740562	1
	rs1045919	A	G	165	0.609091	0.390909	0.381818	0.454545	0.163636	0.0268106	1
	rs10496118	T	G	168	0.875	0.125	0.755952	0.238095	0.00595238	0.0149653	1
	rs10498161	T	C	166	0.671687	0.328313	0.457831	0.427711	0.114458	0.00351505	1
	rs1051782	G	C	168	0.508929	0.491071	0.27381	0.470238	0.255952	0.0466057	1
	rs10518039	A	G	168	0.85119	0.14881	0.714286	0.27381	0.0119048	0.0247407	1
	rs1054637	C	A	166	0.831325	0.168675	0.710843	0.240964	0.0481928	0.0315277	1
	rs1056744	A	G	168	0.764881	0.235119	0.583333	0.363095	0.0535714	0.0290981	1
	rs1057946	G	T	168	0.58631	0.41369	0.333333	0.505952	0.160714	0.0100585	1
	rs1060648	A	G	168	0.875	0.125	0.767857	0.214286	0.0178571	0.0149653	1
	rs1061728	G	A	168	0.66369	0.33631	0.452381	0.422619	0.125	0.0346821	1
	rs10771204	T	G	168	0.77381	0.22619	0.607143	0.333333	0.0595238	0.000735241	0.934277
	rs10771546	C	T	168	0.511905	0.488095	0.255952	0.511905	0.232143	0.0336768	1
	rs10839962	T	C	168	0.857143	0.142857	0.732143	0.25	0.0178571	0.0210793	1
	rs10844253	G	A	168	0.821429	0.178571	0.684524	0.27381	0.0416667	0.00845832	1
	rs10848899	G	A	168	0.52381	0.47619	0.25	0.547619	0.202381	0.00757198	1
	rs10897430	C	T	167	0.61976	0.38024	0.347305	0.54491	0.107784	0.00221224	1
	rs10908648	C	A	168	0.752976	0.247024	0.571429	0.363095	0.0654762	0.0311419	1
	rs10920464	C	G	168	0.830357	0.169643	0.690476	0.279762	0.0297619	0.0211503	1
	rs10940636	G	A	167	0.763473	0.236527	0.598802	0.329341	0.0718563	0.0182182	1
	rs11091720	C	T	167	0.754491	0.245509	0.718563	0.0718563	0.209581	0.000977924	0.934277
	rs11097431	G	A	166	0.864458	0.135542	0.73494	0.259036	0.0060241	0.0472478	1
	rs11123823	A	G	168	0.508929	0.491071	0.279762	0.458333	0.261905	0.0466057	1
	rs11136094	A	G	168	0.607143	0.392857	0.380952	0.452381	0.166667	0.00623154	1
	rs11228672	C	G	167	0.727545	0.272455	0.520958	0.413174	0.0658683	0.035897	1
	rs11240351	G	A	168	0.842262	0.157738	0.714286	0.255952	0.0297619	0.0457436	1
	rs11263683	G	A	168	0.75	0.25	0.577381	0.345238	0.077381	0.045045	1
	rs11551095	T	G	168	0.541667	0.458333	0.297619	0.488095	0.214286	0.0338118	1
	rs1203	G	A	168	0.800595	0.199405	0.660714	0.279762	0.0595238	0.0447028	1
	rs12458	T	A	168	0.5	0.5	0.244048	0.511905	0.244048	0.0233848	1
	rs1248657	T	C	168	0.672619	0.327381	0.434524	0.47619	0.0892857	0.0467649	1
	rs12509054	A	C	166	0.53012	0.46988	0.289157	0.481928	0.228916	0.00710726	1
	rs12573077	C	A	168	0.91369	0.0863095	0.845238	0.136905	0.0178571	0.00902691	1
	rs6676067	T	A	168	0.800595	0.199405	0.636905	0.327381	0.0357143	0.0313301	1
	rs13171	G	A	168	0.666667	0.333333	0.458333	0.416667	0.125	0.00288887	1
	rs1322775	T	A	168	0.532738	0.467262	0.27381	0.517857	0.208333	0.0327049	1
	rs1323461	C	A	168	0.857143	0.142857	0.738095	0.238095	0.0238095	0.036812	1
	rs14234	G	A	168	0.577381	0.422619	0.345238	0.464286	0.190476	0.0227451	1
	rs145011	T	C	168	0.6875	0.3125	0.494048	0.386905	0.119048	0.0211989	1
	rs1554947	T	C	168	0.580357	0.419643	0.339286	0.482143	0.178571	0.0218803	1
	rs1559399	C	T	168	0.705357	0.294643	0.52381	0.363095	0.113095	0.0192191	1
	rs1559400	G	T	168	0.705357	0.294643	0.52381	0.363095	0.113095	0.0192191	1
	rs1573612	T	C	168	0.508929	0.491071	0.27381	0.470238	0.255952	0.0466057	1
	rs1573613	T	C	168	0.508929	0.491071	0.27381	0.470238	0.255952	0.0466057	1
	rs1648290	C	T	168	0.747024	0.252976	0.571429	0.35119	0.077381	0.0317889	1
	rs170398	C	T	168	0.934524	0.0654762	0.875	0.119048	0.00595238	0.0303486	1
	rs192231	A	G	168	0.529762	0.470238	0.285714	0.488095	0.22619	0.0453993	1
	rs1997040	A	G	167	0.847305	0.152695	0.736527	0.221557	0.0419162	0.0244945	1
	rs2007015	G	A	168	0.630952	0.369048	0.434524	0.392857	0.172619	0.0193278	1
	rs2070117	A	G	168	0.610119	0.389881	0.416667	0.386905	0.196429	0.000114972	0.667429
	rs2072149	G	A	168	0.75	0.25	0.577381	0.345238	0.077381	0.00864018	1
	rs2074674	A	G	168	0.776786	0.223214	0.636905	0.279762	0.0833333	0.0252621	1
	rs2113879	G	A	168	0.577381	0.422619	0.345238	0.464286	0.190476	0.0445302	1
	rs2163236	G	C	168	0.860119	0.139881	0.732143	0.255952	0.0119048	0.0335664	1
	rs218965	T	C	168	0.553571	0.446429	0.291667	0.52381	0.184524	0.0445631	1
	rs2240444	G	C	168	0.860119	0.139881	0.744048	0.232143	0.0238095	0.0335664	1
	rs2240795	A	G	168	0.717262	0.282738	0.535714	0.363095	0.10119	0.00745287	1
	rs2243193	A	G	168	0.720238	0.279762	0.52381	0.392857	0.0833333	0.0174906	1
	rs2256191	T	C	167	0.661677	0.338323	0.467066	0.389222	0.143713	0.00776947	1
	rs2270450	C	T	168	0.78869	0.21131	0.630952	0.315476	0.0535714	0.0145401	1
	rs2270763	T	C	168	0.678571	0.321429	0.452381	0.452381	0.0952381	0.0226225	1
	rs2272467	A	T	168	0.547619	0.452381	0.285714	0.52381	0.190476	0.0112856	1
	rs2285332	C	G	168	0.75	0.25	0.547619	0.404762	0.047619	0.045045	1
	rs2292064	G	A	168	0.71131	0.28869	0.52381	0.375	0.10119	0.0190807	1
	rs2292677	C	T	168	0.610119	0.389881	0.416667	0.386905	0.196429	0.000114972	0.667429
	rs229355	G	T	167	0.691617	0.308383	0.51497	0.353293	0.131737	0.0409985	1
	rs2296785	C	T	168	0.883929	0.116071	0.785714	0.196429	0.0178571	0.0355734	1
	rs2328500	G	A	168	0.642857	0.357143	0.422619	0.440476	0.136905	0.037308	1
	rs2374655	T	C	168	0.794643	0.205357	0.654762	0.279762	0.0654762	0.0484639	1
	rs2429909	A	G	168	0.60119	0.39881	0.380952	0.440476	0.178571	0.0417044	1
	rs2543662	A	C	168	0.880952	0.119048	0.797619	0.166667	0.0357143	0.0228107	1
	rs2833761	A	G	168	0.875	0.125	0.779762	0.190476	0.0297619	0.00822456	1
	rs2838303	C	T	168	0.747024	0.252976	0.589286	0.315476	0.0952381	0.0465906	1
	rs299455	G	A	168	0.511905	0.488095	0.255952	0.511905	0.232143	0.0336768	1
	rs3204689	C	G	168	0.880952	0.119048	0.77381	0.214286	0.0119048	0.0381931	1
	rs3733646	C	G	162	0.833333	0.166667	0.703704	0.259259	0.037037	0.00583621	1
	rs3737484	G	A	167	0.754491	0.245509	0.568862	0.371257	0.0598802	0.0419331	1
	rs3743119	T	G	168	0.666667	0.333333	0.440476	0.452381	0.107143	0.00181901	1
	rs3743120	A	C	168	0.666667	0.333333	0.440476	0.452381	0.107143	0.00181901	1
	rs3743336	T	A	168	0.767857	0.232143	0.577381	0.380952	0.0416667	0.0273366	1
	rs3743753	A	G	167	0.844311	0.155689	0.700599	0.287425	0.011976	0.0268894	1
	rs3744706	C	G	167	0.60479	0.39521	0.383234	0.443114	0.173653	0.0424212	1
	rs3747924	C	T	168	0.9375	0.0625	0.886905	0.10119	0.0119048	0.00526036	1
	rs3749144	T	A	168	0.568452	0.431548	0.321429	0.494048	0.184524	0.0158853	1
	rs3757699	G	T	168	0.529762	0.470238	0.279762	0.5	0.220238	0.0111013	1
	rs3790278	G	A	168	0.735119	0.264881	0.529762	0.410714	0.0595238	0.0352203	1
	rs3810940	A	G	168	0.577381	0.422619	0.345238	0.464286	0.190476	0.00485845	1
	rs3823465	G	A	168	0.6875	0.3125	0.488095	0.39881	0.113095	0.043971	1
	rs3829632	C	T	167	0.553892	0.446108	0.311377	0.48503	0.203593	0.03041	1
	rs4289885	T	C	165	0.930303	0.069697	0.866667	0.127273	0.00606061	0.0355263	1
	rs4307408	G	A	168	0.571429	0.428571	0.339286	0.464286	0.196429	0.0103923	1
	rs4433949	T	C	168	0.547619	0.452381	0.267857	0.559524	0.172619	0.0235717	1
	rs4500747	C	T	168	0.723214	0.276786	0.52381	0.39881	0.077381	0.0387201	1
	rs4686837	G	A	168	0.589286	0.410714	0.369048	0.440476	0.190476	0.0434396	1
	rs4708801	C	T	168	0.607143	0.392857	0.363095	0.488095	0.14881	0.0413671	1
	rs4788590	A	G	168	0.705357	0.294643	0.52381	0.363095	0.113095	0.0192191	1
	rs4818	C	G	168	0.744048	0.255952	0.559524	0.369048	0.0714286	0.00960157	1
	rs4897940	G	A	167	0.709581	0.290419	0.520958	0.377246	0.101796	0.0267487	1
	rs4897942	A	G	168	0.708333	0.291667	0.517857	0.380952	0.10119	0.0275949	1
	rs4947826	T	C	163	0.616564	0.383436	0.398773	0.435583	0.165644	0.0179651	1
	rs4979325	C	T	168	0.824405	0.175595	0.678571	0.291667	0.0297619	0.0140994	1
	rs529534	G	C	167	0.820359	0.179641	0.694611	0.251497	0.0538922	0.0389413	1
	rs597320	G	A	168	0.5625	0.4375	0.297619	0.529762	0.172619	0.0315562	1
	rs619484	C	T	168	0.514881	0.485119	0.25	0.529762	0.220238	0.0455827	1
	rs6560717	C	G	168	0.598214	0.401786	0.375	0.446429	0.178571	0.0151208	1
	rs6622	T	C	168	0.892857	0.107143	0.797619	0.190476	0.0119048	0.0160707	1
	rs6840898	C	T	168	0.919643	0.0803571	0.85119	0.136905	0.0119048	0.00225467	1
	rs688563	C	T	168	0.875	0.125	0.767857	0.214286	0.0178571	0.0453704	1
	rs734028	G	A	168	0.657738	0.342262	0.446429	0.422619	0.130952	0.0170705	1
	rs738642	G	C	167	0.931138	0.0688623	0.868263	0.125749	0.00598802	0.0346072	1
	rs7405830	G	A	168	0.806548	0.193452	0.666667	0.279762	0.0535714	0.04504	1
	rs7474666	C	G	168	0.592262	0.407738	0.339286	0.505952	0.154762	0.0430032	1
	rs757528	G	A	168	0.541667	0.458333	0.303571	0.47619	0.220238	0.0338118	1
	rs7586276	A	C	168	0.607143	0.392857	0.375	0.464286	0.160714	0.0207417	1
	rs7654255	T	C	168	0.842262	0.157738	0.702381	0.279762	0.0178571	0.0271204	1
	rs7694216	T	C	168	0.872024	0.127976	0.761905	0.220238	0.0178571	0.0153879	1
	rs7694496	A	T	168	0.824405	0.175595	0.678571	0.291667	0.0297619	0.0352314	1
	rs8723	G	A	168	0.729167	0.270833	0.535714	0.386905	0.077381	0.0252154	1
	rs876297	C	G	168	0.741071	0.258929	0.547619	0.386905	0.0654762	0.0486623	1
	rs898869	C	T	168	0.589286	0.410714	0.327381	0.52381	0.14881	0.0218957	1
	rs9306383	A	C	168	0.955357	0.0446429	0.916667	0.077381	0.00595238	0.0231914	1
	rs9318219	G	A	168	0.854167	0.145833	0.732143	0.244048	0.0238095	0.00775364	1
	rs9517161	C	A	168	0.758929	0.241071	0.571429	0.375	0.0535714	0.028703	1
	rs9568354	T	C	165	0.545455	0.454545	0.278788	0.533333	0.187879	0.0307115	1
	rs967886	G	C	168	0.797619	0.202381	0.64881	0.297619	0.0535714	0.0198592	1
	rs9751	T	C	168	0.75	0.25	0.577381	0.345238	0.077381	0.00864018	1
	rs982424	T	C	168	0.785714	0.214286	0.636905	0.297619	0.0654762	0.0364947	1
	rs992243	G	C	168	0.764881	0.235119	0.571429	0.386905	0.0416667	0.00456575	1
	rs996197	T	G	168	0.66369	0.33631	0.446429	0.434524	0.119048	0.0488072	1
	rs9969247	G	A	167	0.685629	0.314371	0.473054	0.42515	0.101796	0.0316111	1
	rs1005204	A	G	168	0.657738	0.342262	0.428571	0.458333	0.113095	0.0246647	1
	rs10167187	G	A	168	0.791667	0.208333	0.630952	0.321429	0.047619	0.032304	1
	rs1042656	T	C	166	0.698795	0.301205	0.487952	0.421687	0.0903614	0.0200362	1
	rs1044413	A	G	166	0.560241	0.439759	0.493976	0.13253	0.373494	0.0418597	1
	rs1046276	C	T	168	0.928571	0.0714286	0.863095	0.130952	0.00595238	0.00728187	1
	rs1051101	C	T	165	0.815152	0.184848	0.654545	0.321212	0.0242424	0.0381964	1
	rs1052202	T	C	168	0.654762	0.345238	0.452381	0.404762	0.142857	0.00532322	1
	rs1063538	T	C	168	0.550595	0.449405	0.279762	0.541667	0.178571	0.0321317	1
	rs1064305	G	A	166	0.804217	0.195783	0.644578	0.319277	0.0361446	0.0414827	1
	rs11076	G	A	167	0.931138	0.0688623	0.868263	0.125749	0.00598802	0.013433	1
	rs1135909	A	G	168	0.880952	0.119048	0.77381	0.214286	0.0119048	0.0015369	0.934277
	rs1139056	T	C	167	0.787425	0.212575	0.616766	0.341317	0.0419162	0.000994976	0.934277
	rs12476	A	G	168	0.511905	0.488095	0.267857	0.488095	0.244048	0.0336768	1
	rs129932	A	G	168	0.824405	0.175595	0.684524	0.279762	0.0357143	0.022305	1
	rs1334891	G	T	167	0.580838	0.419162	0.359281	0.443114	0.197605	0.00685712	1
	rs13553	T	G	168	0.672619	0.327381	0.464286	0.416667	0.119048	0.0339939	1
	rs137831	A	C	168	0.672619	0.327381	0.434524	0.47619	0.0892857	0.00695014	1
	rs137919	T	C	168	0.630952	0.369048	0.440476	0.380952	0.178571	0.0394	1
	rs14235	A	G	168	0.922619	0.077381	0.857143	0.130952	0.0119048	0.0430717	1
	rs1425486	C	T	163	0.748466	0.251534	0.564417	0.368098	0.0674847	0.0404338	1
	rs1537028	G	T	168	0.619048	0.380952	0.369048	0.5	0.130952	0.0410502	1
	rs1544724	G	T	168	0.595238	0.404762	0.327381	0.535714	0.136905	0.0210287	1
	rs1545837	A	G	167	0.781437	0.218563	0.60479	0.353293	0.0419162	0.0241721	1
	rs1563634	A	G	168	0.526786	0.473214	0.303571	0.446429	0.25	0.00339916	1
	rs1641022	C	A	168	0.616071	0.383929	0.380952	0.470238	0.14881	0.0284315	1
	rs17739	C	T	167	0.742515	0.257485	0.556886	0.371257	0.0718563	0.0324136	1
	rs1823479	C	T	167	0.841317	0.158683	0.712575	0.257485	0.0299401	0.0469824	1
	rs1954727	G	C	166	0.644578	0.355422	0.427711	0.433735	0.138554	0.0117355	1
	rs203316	A	G	168	0.708333	0.291667	0.482143	0.452381	0.0654762	0.0195073	1
	rs2061907	T	C	168	0.684524	0.315476	0.464286	0.440476	0.0952381	0.00996336	1
	rs2064766	A	G	168	0.544643	0.455357	0.303571	0.482143	0.214286	0.0048795	1
	rs2140551	A	G	167	0.550898	0.449102	0.311377	0.479042	0.209581	0.01461	1
	rs2165047	G	A	168	0.678571	0.321429	0.452381	0.452381	0.0952381	0.0323889	1
	rs2236581	G	A	168	0.5	0.5	0.25	0.5	0.25	0.0233848	1
	rs2239669	C	T	167	0.850299	0.149701	0.712575	0.275449	0.011976	0.0390511	1
	rs2240070	G	A	168	0.848214	0.151786	0.714286	0.267857	0.0178571	0.0267116	1
	rs2258768	T	C	160	0.56875	0.43125	0.35	0.4375	0.2125	0.0388493	1
	rs2268943	T	A	166	0.88253	0.11747	0.783133	0.198795	0.0180723	0.034748	1
	rs2271029	A	C	168	0.559524	0.440476	0.327381	0.464286	0.208333	0.0227218	1
	rs2275741	T	C	168	0.693452	0.306548	0.482143	0.422619	0.0952381	0.0441584	1
	rs2277903	A	G	168	0.553571	0.446429	0.327381	0.452381	0.220238	0.0161092	1
	rs2278740	A	T	167	0.733533	0.266467	0.54491	0.377246	0.0778443	0.0155847	1
	rs2278768	T	C	167	0.820359	0.179641	0.670659	0.299401	0.0299401	0.0389413	1
	rs2279129	C	T	168	0.714286	0.285714	0.494048	0.440476	0.0654762	0.00311586	1
	rs2280777	T	C	168	0.553571	0.446429	0.339286	0.428571	0.232143	0.0445631	1
	rs2292186	G	A	164	0.652439	0.347561	0.45122	0.402439	0.146341	0.0448426	1
	rs2296139	G	A	168	0.714286	0.285714	0.505952	0.416667	0.077381	0.0274262	1
	rs2296743	T	C	168	0.717262	0.282738	0.517857	0.39881	0.0833333	0.0273783	1
	rs2301984	C	T	168	0.857143	0.142857	0.744048	0.22619	0.0297619	0.0210793	1
	rs2473656	G	A	168	0.589286	0.410714	0.380952	0.416667	0.202381	0.00664602	1
	rs2581340	C	G	166	0.521084	0.478916	0.271084	0.5	0.228916	0.0160531	1
	rs2664404	C	T	168	0.592262	0.407738	0.369048	0.446429	0.184524	0.0430032	1
	rs2697962	G	A	165	0.751515	0.248485	0.593939	0.315152	0.0909091	0.0440859	1
	rs2697964	A	G	165	0.751515	0.248485	0.593939	0.315152	0.0909091	0.0440859	1
	rs273269	C	T	167	0.952096	0.0479042	0.916168	0.0718563	0.011976	0.00158963	0.934277
	rs2740544	A	C	166	0.563253	0.436747	0.301205	0.524096	0.174699	0.0231314	1
	rs2811751	G	A	168	0.797619	0.202381	0.636905	0.321429	0.0416667	0.00445437	1
	rs2905608	C	T	168	0.967262	0.0327381	0.940476	0.0535714	0.00595238	0.0148127	1
	rs2979792	A	G	167	0.52994	0.47006	0.275449	0.508982	0.215569	0.0110438	1
	rs3171599	T	C	167	0.787425	0.212575	0.616766	0.341317	0.0419162	0.000994976	0.934277
	rs3204124	G	A	168	0.91369	0.0863095	0.845238	0.136905	0.0178571	0.0322144	1
	rs3213558	C	T	168	0.729167	0.270833	0.52381	0.410714	0.0654762	0.0252154	1
	rs342511	T	C	167	0.724551	0.275449	0.532934	0.383234	0.0838323	0.0241779	1
	rs3733604	G	A	168	0.89881	0.10119	0.803571	0.190476	0.00595238	0.0471285	1
	rs3734618	A	G	167	0.676647	0.323353	0.467066	0.419162	0.113772	0.0157098	1
	rs3737502	C	T	167	0.607784	0.392216	0.353293	0.508982	0.137725	0.0400868	1
	rs3740617	T	C	167	0.592814	0.407186	0.347305	0.491018	0.161677	0.0214987	1
	rs3743342	C	T	168	0.508929	0.491071	0.255952	0.505952	0.238095	0.0330367	1
	rs3744806	G	C	168	0.651786	0.348214	0.464286	0.375	0.160714	0.0172974	1
	rs3747507	C	T	167	0.679641	0.320359	0.449102	0.461078	0.0898204	0.0226638	1
	rs3764481	C	T	167	0.871257	0.128743	0.754491	0.233533	0.011976	0.028984	1
	rs3785273	A	G	168	0.755952	0.244048	0.559524	0.392857	0.047619	0.020065	1
	rs3790279	T	C	168	0.735119	0.264881	0.529762	0.410714	0.0595238	0.0352203	1
	rs3801075	A	G	168	0.854167	0.145833	0.738095	0.232143	0.0297619	0.0388618	1
	rs3813628	C	A	164	0.564024	0.435976	0.310976	0.506098	0.182927	0.00101955	0.934277
	rs3813774	C	T	166	0.71988	0.28012	0.512048	0.415663	0.0722892	0.00183334	1
	rs3813778	C	T	167	0.673653	0.326347	0.437126	0.473054	0.0898204	0.0226455	1
	rs3820065	A	G	168	0.693452	0.306548	0.440476	0.505952	0.0535714	0.0441584	1
	rs3827485	G	A	167	0.622754	0.377246	0.359281	0.526946	0.113772	0.0280824	1
	rs399970	T	G	163	0.684049	0.315951	0.484663	0.398773	0.116564	0.0291264	1
	rs419764	C	T	167	0.622754	0.377246	0.389222	0.467066	0.143713	0.0383556	1
	rs4251785	A	G	168	0.863095	0.136905	0.738095	0.25	0.0119048	0.0315181	1
	rs4299455	C	A	168	0.904762	0.0952381	0.821429	0.166667	0.0119048	0.0384414	1
	rs481530	C	T	164	0.664634	0.335366	0.426829	0.47561	0.097561	0.0482593	1
	rs4835796	G	T	168	0.779762	0.220238	0.619048	0.321429	0.0595238	0.0360225	1
	rs4883198	A	T	168	0.738095	0.261905	0.553571	0.369048	0.077381	0.00654213	1
	rs4936978	C	T	166	0.798193	0.201807	0.638554	0.319277	0.0421687	0.0453426	1
	rs4981259	C	T	167	0.586826	0.413174	0.371257	0.431138	0.197605	0.0306115	1
	rs530963	T	G	168	0.934524	0.0654762	0.875	0.119048	0.00595238	0.0303486	1
	rs5435	C	T	168	0.60119	0.39881	0.380952	0.440476	0.178571	0.0208224	1
	rs5508	G	T	168	0.830357	0.169643	0.696429	0.267857	0.0357143	0.00118384	0.934277
	rs556442	A	G	166	0.653614	0.346386	0.439759	0.427711	0.13253	0.00750605	1
	rs5877	G	A	167	0.57485	0.42515	0.305389	0.538922	0.155689	0.0309309	1
	rs5878	G	A	168	0.535714	0.464286	0.27381	0.52381	0.202381	0.0239987	1
	rs5996064	C	T	165	0.684848	0.315152	0.466667	0.436364	0.0969697	0.0291643	1
	rs6013193	T	G	168	0.616071	0.383929	0.357143	0.517857	0.125	0.0406115	1
	rs6113	T	C	167	0.715569	0.284431	0.51497	0.401198	0.0838323	0.0275823	1
	rs6332	G	A	168	0.5625	0.4375	0.297619	0.529762	0.172619	0.0111631	1
	rs6462622	A	T	168	0.660714	0.339286	0.440476	0.440476	0.119048	0.0110789	1
	rs6520618	C	T	168	0.66369	0.33631	0.619048	0.0892857	0.291667	0.0240809	1
	rs6590129	T	C	168	0.794643	0.205357	0.630952	0.327381	0.0416667	0.0484639	1
	rs6720659	C	T	168	0.806548	0.193452	0.64881	0.315476	0.0357143	0.0108556	1
	rs677447	G	A	167	0.697605	0.302395	0.497006	0.401198	0.101796	0.0293069	1
	rs6796	A	G	153	0.647059	0.352941	0.392157	0.509804	0.0980392	0.0380331	1
	rs6869763	G	A	166	0.575301	0.424699	0.361446	0.427711	0.210843	0.0411735	1
	rs6903758	G	A	167	0.688623	0.311377	0.48503	0.407186	0.107784	0.0320988	1
	rs6904582	A	G	167	0.61976	0.38024	0.407186	0.42515	0.167665	0.0124071	1
	rs6950	C	T	167	0.928144	0.0718563	0.862275	0.131737	0.00598802	0.0068036	1
	rs6993938	A	G	168	0.794643	0.205357	0.625	0.339286	0.0357143	0.0484639	1
	rs7045	C	T	168	0.616071	0.383929	0.369048	0.494048	0.136905	0.0406115	1
	rs7102	T	C	168	0.535714	0.464286	0.27381	0.52381	0.202381	0.0115893	1
	rs7113287	A	T	168	0.72619	0.27381	0.511905	0.428571	0.0595238	0.0367104	1
	rs713041	C	T	168	0.636905	0.363095	0.434524	0.404762	0.160714	0.0270071	1
	rs7178065	A	G	167	0.667665	0.332335	0.461078	0.413174	0.125749	0.0492218	1
	rs71948	G	C	168	0.520833	0.479167	0.261905	0.517857	0.220238	0.0327869	1
	rs721772	G	A	166	0.596386	0.403614	0.36747	0.457831	0.174699	0.0197127	1
	rs729459	C	T	168	0.85119	0.14881	0.720238	0.261905	0.0178571	0.013941	1
	rs7296314	A	C	167	0.613772	0.386228	0.377246	0.473054	0.149701	0.00632038	1
	rs7360	T	C	167	0.541916	0.458084	0.299401	0.48503	0.215569	0.044697	1
	rs739669	A	G	168	0.625	0.375	0.39881	0.452381	0.14881	0.0287441	1
	rs749671	T	C	168	0.925595	0.0744048	0.857143	0.136905	0.00595238	0.0384959	1
	rs7681	A	G	163	0.58589	0.41411	0.325153	0.521472	0.153374	0.00627572	1
	rs775228	G	A	167	0.814371	0.185629	0.664671	0.299401	0.0359281	0.0269949	1
	rs7785205	C	T	168	0.803571	0.196429	0.654762	0.297619	0.047619	0.00224228	1
	rs781853	A	G	168	0.684524	0.315476	0.482143	0.404762	0.113095	0.0219797	1
	rs2228622	G	A	168	0.720238	0.279762	0.52381	0.392857	0.0833333	0.0174906	1
	rs7896464	T	G	166	0.518072	0.481928	0.240964	0.554217	0.204819	0.0219827	1
	rs8025774	C	T	168	0.508929	0.491071	0.255952	0.505952	0.238095	0.0330367	1
	rs8031704	C	A	167	0.673653	0.326347	0.473054	0.401198	0.125749	0.046318	1
	rs803218	G	A	167	0.541916	0.458084	0.269461	0.54491	0.185629	0.0100607	1
	rs8521	G	A	168	0.58631	0.41369	0.327381	0.517857	0.154762	0.0214576	1
	rs882176	G	A	168	0.502976	0.497024	0.25	0.505952	0.244048	0.0459936	1
	rs905650	G	A	168	0.821429	0.178571	0.678571	0.285714	0.0357143	0.0381204	1
	rs916055	T	C	168	0.58631	0.41369	0.339286	0.494048	0.166667	0.0309119	1
	rs9313	G	T	163	0.555215	0.444785	0.312883	0.484663	0.202454	0.00968177	1
	rs942636	C	T	168	0.886905	0.113095	0.791667	0.190476	0.0178571	0.0201306	1
	rs943851	T	C	167	0.562874	0.437126	0.311377	0.502994	0.185629	0.023386	1
	rs9462531	A	G	167	0.595808	0.404192	0.371257	0.449102	0.179641	0.0208307	1
	rs948992	C	T	167	0.565868	0.434132	0.323353	0.48503	0.191617	0.031569	1
	rs958338	T	C	166	0.777108	0.222892	0.614458	0.325301	0.060241	0.035554	1
	rs998076	C	T	168	0.806548	0.193452	0.636905	0.339286	0.0238095	0.0108556	1
	rs9999724	C	T	167	0.685629	0.314371	0.48503	0.401198	0.113772	0.044396	1
	rs10082432	G	A	168	0.747024	0.252976	0.559524	0.375	0.0654762	0.0317889	1
	rs10267796	A	G	168	0.529762	0.470238	0.27381	0.511905	0.214286	0.00776489	1
	rs10431961	C	T	168	0.767857	0.232143	0.583333	0.369048	0.047619	0.0273366	1
	rs10467028	A	G	168	0.678571	0.321429	0.488095	0.380952	0.130952	0.0465487	1
	rs1050705	A	G	168	0.806548	0.193452	0.767857	0.077381	0.154762	0.00214907	1
	rs1060093	A	G	166	0.524096	0.475904	0.23494	0.578313	0.186747	0.0327736	1
	rs10732635	G	T	168	0.595238	0.404762	0.357143	0.47619	0.166667	0.0210287	1
	rs10743911	G	A	168	0.744048	0.255952	0.529762	0.428571	0.0416667	0.0490667	1
	rs10750295	A	G	168	0.794643	0.205357	0.630952	0.327381	0.0416667	0.0484639	1
	rs10753920	C	T	165	0.827273	0.172727	0.684848	0.284848	0.030303	0.0198391	1
	rs10753921	G	A	168	0.821429	0.178571	0.672619	0.297619	0.0297619	0.0228232	1
	rs10769108	G	A	168	0.830357	0.169643	0.666667	0.327381	0.00595238	0.0325016	1
	rs10771547	A	G	168	0.511905	0.488095	0.255952	0.511905	0.232143	0.0336768	1
	rs10776691	G	T	168	0.744048	0.255952	0.559524	0.369048	0.0714286	0.0229386	1
	rs10779765	C	T	168	0.89881	0.10119	0.803571	0.190476	0.00595238	0.0471285	1
	rs10816813	G	T	168	0.5625	0.4375	0.315476	0.494048	0.190476	0.0457599	1
	rs10817557	T	C	168	0.821429	0.178571	0.678571	0.285714	0.0357143	0.0228232	1
	rs10850968	C	T	168	0.824405	0.175595	0.666667	0.315476	0.0178571	0.0352314	1
	rs11078672	G	A	168	0.875	0.125	0.767857	0.214286	0.0178571	0.0149653	1
	rs2640908	C	T	167	0.571856	0.428144	0.353293	0.437126	0.209581	0.0103391	1
	rs11152386	T	G	167	0.550898	0.449102	0.317365	0.467066	0.215569	0.0320183	1
	rs11191295	A	G	168	0.767857	0.232143	0.589286	0.357143	0.0535714	0.0175249	1
	rs11191355	G	A	168	0.589286	0.410714	0.339286	0.5	0.160714	0.0434396	1
	rs11208529	G	A	168	0.693452	0.306548	0.470238	0.446429	0.0833333	0.0300232	1
	rs11683461	G	A	168	0.508929	0.491071	0.255952	0.505952	0.238095	0.0330367	1
	rs11747714	A	G	168	0.66369	0.33631	0.440476	0.446429	0.113095	0.0488072	1
	rs11947234	A	G	167	0.703593	0.296407	0.51497	0.377246	0.107784	0.013591	1
	rs12220035	T	G	164	0.560976	0.439024	0.304878	0.512195	0.182927	0.0152513	1
	rs12359210	T	C	168	0.535714	0.464286	0.27381	0.52381	0.202381	0.0465464	1
	rs1248656	C	T	168	0.672619	0.327381	0.434524	0.47619	0.0892857	0.0467649	1
	rs12553259	A	C	168	0.622024	0.377976	0.357143	0.529762	0.113095	0.0281022	1
	rs12583876	G	A	168	0.678571	0.321429	0.452381	0.452381	0.0952381	0.0226225	1
	rs12625115	T	C	168	0.705357	0.294643	0.494048	0.422619	0.0833333	0.0409617	1
	rs12651031	C	A	168	0.8125	0.1875	0.678571	0.267857	0.0535714	0.0162756	1
	rs12923138	A	C	168	0.607143	0.392857	0.35119	0.511905	0.136905	0.0207417	1
	rs7562325	C	T	168	0.574405	0.425595	0.333333	0.482143	0.184524	0.0441139	1
	rs12642512	C	A	167	0.565868	0.434132	0.323353	0.48503	0.191617	0.0441294	1
	rs7830206	C	T	168	0.776786	0.223214	0.60119	0.35119	0.047619	0.0371013	1
	rs10099266	G	C	167	0.778443	0.221557	0.60479	0.347305	0.0479042	0.0362394	1
	rs1763505	G	A	167	0.520958	0.479042	0.293413	0.45509	0.251497	0.0117855	1
	rs1991823	A	G	168	0.565476	0.434524	0.35119	0.428571	0.220238	0.0226611	1
	rs2040433	C	T	167	0.655689	0.344311	0.437126	0.437126	0.125749	0.0168811	1
	rs2239838	G	C	167	0.538922	0.461078	0.479042	0.11976	0.401198	0.0103294	1
	rs2240350	T	C	168	0.517857	0.482143	0.27381	0.488095	0.238095	0.0331301	1
	rs2269777	C	T	168	0.535714	0.464286	0.47619	0.119048	0.404762	0.0160558	1
	rs2279130	C	T	168	0.714286	0.285714	0.494048	0.440476	0.0654762	0.00311586	1
	rs2471382	T	C	167	0.820359	0.179641	0.790419	0.0598802	0.149701	0.00247798	1
	rs2548334	G	A	168	0.666667	0.333333	0.440476	0.452381	0.107143	0.0497104	1
	rs186324	A	T	168	0.66369	0.33631	0.440476	0.446429	0.113095	0.0488072	1
	rs318477	G	A	166	0.743976	0.256024	0.548193	0.391566	0.060241	0.0487759	1
	rs3743328	G	C	168	0.761905	0.238095	0.565476	0.392857	0.0416667	0.0188704	1
	rs3753315	C	T	168	0.693452	0.306548	0.440476	0.505952	0.0535714	0.0441584	1
	rs3827691	G	A	168	0.738095	0.261905	0.559524	0.357143	0.0833333	0.0485736	1
	rs3828340	T	C	168	0.565476	0.434524	0.321429	0.488095	0.190476	0.0316531	1
	rs4271312	A	G	167	0.661677	0.338323	0.443114	0.437126	0.11976	0.00318377	1
	rs4334580	G	A	168	0.729167	0.270833	0.547619	0.363095	0.0892857	0.00427342	1
	rs4544519	T	G	168	0.907738	0.0922619	0.821429	0.172619	0.00595238	0.0205509	1
	rs4720098	C	G	168	0.678571	0.321429	0.452381	0.452381	0.0952381	0.0101464	1
	rs4750936	C	T	166	0.75	0.25	0.566265	0.36747	0.0662651	0.0198889	1
	rs4795936	A	G	168	0.630952	0.369048	0.410714	0.440476	0.14881	0.0394	1
	rs479782	G	A	168	0.892857	0.107143	0.797619	0.190476	0.0119048	0.0309799	1
	rs4862523	A	G	168	0.827381	0.172619	0.690476	0.27381	0.0357143	0.0128695	1
	rs4880783	T	G	168	0.571429	0.428571	0.327381	0.488095	0.184524	0.00730144	1
	rs4897941	C	G	168	0.708333	0.291667	0.517857	0.380952	0.10119	0.0275949	1
	rs5751084	A	G	168	0.684524	0.315476	0.434524	0.5	0.0654762	0.0316135	1
	rs5751086	C	T	167	0.685629	0.314371	0.437126	0.497006	0.0658683	0.0316111	1
	rs5917541	C	T	168	0.580357	0.419643	0.511905	0.136905	0.35119	0.0432228	1
	rs6047011	G	A	168	0.883929	0.116071	0.77381	0.220238	0.00595238	0.0355734	1
	rs633690	C	T	168	0.869048	0.130952	0.75	0.238095	0.0119048	0.016572	1
	rs644503	C	G	168	0.886905	0.113095	0.791667	0.190476	0.0178571	0.0201306	1
	rs6465468	G	T	168	0.931548	0.0684524	0.875	0.113095	0.0119048	0.0362748	1
	rs6523506	T	G	168	0.60119	0.39881	0.565476	0.0714286	0.363095	0.0417044	1
	rs6526806	A	G	168	0.866071	0.133929	0.827381	0.077381	0.0952381	0.00996238	1
	rs6560716	C	T	168	0.630952	0.369048	0.404762	0.452381	0.142857	0.000883382	0.934277
	rs660392	C	G	164	0.521341	0.478659	0.457317	0.128049	0.414634	0.0287012	1
	rs6735032	G	T	168	0.550595	0.449405	0.279762	0.541667	0.178571	0.0158166	1
	rs6789458	C	T	168	0.892857	0.107143	0.797619	0.190476	0.0119048	0.0160707	1
	rs703258	A	T	168	0.595238	0.404762	0.339286	0.511905	0.14881	0.0303963	1
	rs7107433	A	G	168	0.604167	0.395833	0.375	0.458333	0.166667	0.0140248	1
	rs7279896	A	G	168	0.845238	0.154762	0.720238	0.25	0.0297619	0.0164158	1
	rs7285896	C	T	167	0.928144	0.0718563	0.862275	0.131737	0.00598802	0.00742919	1
	rs7514021	G	A	168	0.672619	0.327381	0.446429	0.452381	0.10119	0.0229574	1
	rs7725201	A	G	168	0.732143	0.267857	0.535714	0.392857	0.0714286	0.0157151	1
	rs778228	T	C	168	0.824405	0.175595	0.696429	0.255952	0.047619	0.0352314	1
	rs787338	T	G	168	0.758929	0.241071	0.589286	0.339286	0.0714286	0.0122402	1
	rs7902253	C	T	168	0.5625	0.4375	0.357143	0.410714	0.232143	0.0315562	1
	rs8060857	A	G	168	0.928571	0.0714286	0.863095	0.130952	0.00595238	0.00728187	1
	rs820247	A	C	168	0.821429	0.178571	0.678571	0.285714	0.0357143	0.0381204	1
	rs8838	G	A	168	0.770833	0.229167	0.613095	0.315476	0.0714286	0.0406693	1
	rs899646	C	T	168	0.785714	0.214286	0.720238	0.130952	0.14881	0.0151867	1
	rs918144	C	T	168	0.583333	0.416667	0.357143	0.452381	0.190476	0.0426061	1
	rs934940	G	T	168	0.886905	0.113095	0.791667	0.190476	0.0178571	0.010241	1
	rs9352675	A	G	167	0.625749	0.374251	0.371257	0.508982	0.11976	0.00525199	1
	rs941032	C	T	168	0.830357	0.169643	0.690476	0.279762	0.0297619	0.00799811	1
	rs9603932	C	T	168	0.940476	0.0595238	0.886905	0.107143	0.00595238	0.0484456	1
	rs9799378	G	A	168	0.803571	0.196429	0.654762	0.297619	0.047619	0.0184541	1
	rs9879885	C	T	166	0.665663	0.334337	0.427711	0.475904	0.0963855	0.0332701	1
	rs9897357	C	T	168	0.96131	0.0386905	0.928571	0.0654762	0.00595238	0.0379658	1
	rs10019856	A	T	168	0.952381	0.047619	0.910714	0.0833333	0.00595238	0.0281412	1
	rs10024401	A	G	160	0.8625	0.1375	0.7375	0.25	0.0125	0.0157068	1
	rs1023542	G	A	168	0.747024	0.252976	0.553571	0.386905	0.0595238	0.0216903	1
	rs1105238	G	C	168	0.508929	0.491071	0.27381	0.470238	0.255952	0.0330367	1
	rs1147487	A	G	166	0.662651	0.337349	0.433735	0.457831	0.108434	0.0238052	1
	rs1153950	C	T	168	0.747024	0.252976	0.565476	0.363095	0.0714286	0.0216903	1
	rs1157900	A	G	167	0.721557	0.278443	0.520958	0.401198	0.0778443	0.0249057	1
	rs1206381	A	C	165	0.663636	0.336364	0.436364	0.454545	0.109091	0.0237297	1
	rs131422	A	C	168	0.529762	0.470238	0.291667	0.47619	0.232143	0.0334644	1
	rs132881	C	A	168	0.520833	0.479167	0.285714	0.470238	0.244048	0.0473596	1
	rs139051	T	C	167	0.691617	0.308383	0.491018	0.401198	0.107784	0.0208176	1
	rs1395269	G	T	168	0.541667	0.458333	0.27381	0.535714	0.190476	0.00485874	1
	rs1405712	T	C	166	0.524096	0.475904	0.240964	0.566265	0.192771	0.00322637	1
	rs1435166	G	A	166	0.551205	0.448795	0.325301	0.451807	0.222892	0.00718723	1
	rs1455557	G	A	168	0.559524	0.440476	0.321429	0.47619	0.202381	0.0107928	1
	rs1517002	A	C	166	0.548193	0.451807	0.313253	0.46988	0.216867	0.0459079	1
	rs1531440	T	C	167	0.697605	0.302395	0.461078	0.473054	0.0658683	0.0293069	1
	rs1569283	G	A	167	0.556886	0.443114	0.299401	0.51497	0.185629	0.00690941	1
	rs1592159	C	T	166	0.605422	0.394578	0.379518	0.451807	0.168675	0.0418851	1
	rs1648314	T	C	168	0.747024	0.252976	0.571429	0.35119	0.077381	0.0317889	1
	rs170182	A	T	168	0.782738	0.217262	0.636905	0.291667	0.0714286	0.00367738	1
	rs1738260	T	A	168	0.5625	0.4375	0.309524	0.505952	0.184524	0.0233901	1
	rs1799836	A	G	168	0.877976	0.122024	0.857143	0.0416667	0.10119	0.00711418	1
	rs1840557	A	G	168	0.550595	0.449405	0.309524	0.482143	0.208333	0.00726685	1
	rs1861856	C	G	168	0.761905	0.238095	0.565476	0.392857	0.0416667	0.0418748	1
	rs1875425	G	T	167	0.721557	0.278443	0.520958	0.401198	0.0778443	0.0382691	1
	rs1884432	C	T	166	0.828313	0.171687	0.698795	0.259036	0.0421687	0.0324721	1
	rs1924549	G	C	165	0.551515	0.448485	0.266667	0.569697	0.163636	0.0217675	1
	rs1950835	G	T	165	0.630303	0.369697	0.406061	0.448485	0.145455	0.0261733	1
	rs2001436	A	T	167	0.649701	0.350299	0.42515	0.449102	0.125749	0.0176597	1
	rs2042327	G	A	168	0.809524	0.190476	0.636905	0.345238	0.0178571	0.0177003	1
	rs2064937	C	T	167	0.655689	0.344311	0.401198	0.508982	0.0898204	0.0482228	1
	rs2070706	G	A	168	0.630952	0.369048	0.410714	0.440476	0.14881	0.0270682	1
	rs2071241	C	T	168	0.502976	0.497024	0.285714	0.434524	0.279762	0.00335927	1
	rs2072031	C	T	167	0.745509	0.254491	0.562874	0.365269	0.0718563	0.0440845	1
	rs2074897	G	A	167	0.637725	0.362275	0.413174	0.449102	0.137725	0.0374027	1
	rs2075295	T	C	167	0.580838	0.419162	0.353293	0.45509	0.191617	0.0414584	1
	rs2075604	G	T	168	0.592262	0.407738	0.345238	0.494048	0.160714	0.0300181	1
	rs2076257	A	T	168	0.696429	0.303571	0.505952	0.380952	0.113095	0.0294815	1
	rs2076258	T	C	168	0.696429	0.303571	0.505952	0.380952	0.113095	0.0294815	1
	rs2076640	A	G	167	0.694611	0.305389	0.497006	0.39521	0.107784	0.0403454	1
	rs2111386	G	C	168	0.541667	0.458333	0.279762	0.52381	0.196429	0.0033852	1
	rs222843	A	G	167	0.622754	0.377246	0.389222	0.467066	0.143713	0.0280824	1
	rs2231700	C	T	167	0.679641	0.320359	0.431138	0.497006	0.0718563	0.0430299	1
	rs2240442	G	A	168	0.782738	0.217262	0.607143	0.35119	0.0416667	0.0358207	1
	rs2241896	G	A	168	0.705357	0.294643	0.505952	0.39881	0.0952381	0.0192191	1
	rs2253831	T	C	167	0.802395	0.197605	0.634731	0.335329	0.0299401	0.0045142	1
	rs2256298	C	T	168	0.717262	0.282738	0.5	0.434524	0.0654762	0.0175664	1
	rs2271164	T	C	168	0.705357	0.294643	0.529762	0.35119	0.119048	0.0409617	1
	rs2273736	C	G	167	0.523952	0.476048	0.275449	0.497006	0.227545	0.0328911	1
	rs2273786	G	A	168	0.886905	0.113095	0.797619	0.178571	0.0238095	0.010241	1
	rs2274776	A	G	167	0.736527	0.263473	0.520958	0.431138	0.0479042	0.0488331	1
	rs2277151	C	T	168	0.604167	0.395833	0.386905	0.434524	0.178571	0.029138	1
	rs2277989	A	G	168	0.660714	0.339286	0.452381	0.416667	0.130952	0.0110789	1
	rs2278742	G	A	168	0.553571	0.446429	0.285714	0.535714	0.178571	0.0445631	1
	rs2278860	A	G	168	0.565476	0.434524	0.327381	0.47619	0.196429	0.0444469	1
	rs2279220	A	G	168	0.741071	0.258929	0.547619	0.386905	0.0654762	0.0331561	1
	rs2280584	G	A	167	0.523952	0.476048	0.251497	0.54491	0.203593	0.045821	1
	rs2281647	C	T	168	0.660714	0.339286	0.434524	0.452381	0.113095	0.0362121	1
	rs2287250	T	C	167	0.58982	0.41018	0.353293	0.473054	0.173653	0.0145362	1
	rs2287251	A	G	165	0.748485	0.251515	0.557576	0.381818	0.0606061	0.0292386	1
	rs2287886	A	G	168	0.699405	0.300595	0.5	0.39881	0.10119	0.000748076	0.934277
	rs2288368	G	A	168	0.58631	0.41369	0.321429	0.529762	0.14881	0.0214576	1
	rs2289262	G	A	163	0.515337	0.484663	0.269939	0.490798	0.239264	0.0447189	1
	rs2292749	G	A	166	0.566265	0.433735	0.343373	0.445783	0.210843	0.0141973	1
	rs2295838	T	C	168	0.627976	0.372024	0.410714	0.434524	0.154762	0.0133543	1
	rs2296748	T	C	165	0.724242	0.275758	0.533333	0.381818	0.0848485	0.0241076	1
	rs2296902	A	G	154	0.912338	0.0876623	0.87013	0.0844156	0.0454545	0.0140974	1
	rs2297752	C	G	168	0.574405	0.425595	0.327381	0.494048	0.178571	0.0152529	1
	rs2301622	C	G	167	0.856287	0.143713	0.718563	0.275449	0.00598802	0.037818	1
	rs2302610	G	C	168	0.604167	0.395833	0.363095	0.482143	0.154762	0.029138	1
	rs2302769	A	T	167	0.580838	0.419162	0.365269	0.431138	0.203593	0.00450731	1
	rs2304331	A	G	167	0.838323	0.161677	0.712575	0.251497	0.0359281	0.0111319	1
	rs2305334	C	T	168	0.660714	0.339286	0.440476	0.440476	0.119048	0.0110789	1
	rs2306090	T	C	164	0.591463	0.408537	0.335366	0.512195	0.152439	0.00916498	1
	rs2306094	G	C	168	0.678571	0.321429	0.446429	0.464286	0.0892857	0.0226225	1
	rs2306560	C	T	166	0.807229	0.192771	0.650602	0.313253	0.0361446	0.0268137	1
	rs240737	G	A	163	0.684049	0.315951	0.435583	0.496933	0.0674847	0.0127972	1
	rs2425675	G	A	165	0.736364	0.263636	0.557576	0.357576	0.0848485	0.0486408	1
	rs2512295	C	A	166	0.753012	0.246988	0.572289	0.361446	0.0662651	0.0308456	1
	rs256438	A	C	168	0.767857	0.232143	0.595238	0.345238	0.0595238	0.0273366	1
	rs2567322	C	T	166	0.756024	0.243976	0.584337	0.343373	0.0722892	0.0409245	1
	rs2584834	A	G	168	0.866071	0.133929	0.744048	0.244048	0.0119048	0.0495291	1
	rs2593959	C	T	167	0.922156	0.0778443	0.850299	0.143713	0.00598802	0.0438248	1
	rs2634019	T	A	168	0.589286	0.410714	0.327381	0.52381	0.14881	0.0301896	1
	rs2648536	G	A	167	0.565868	0.434132	0.335329	0.461078	0.203593	0.0441294	1
	rs26510	T	C	167	0.583832	0.416168	0.323353	0.520958	0.155689	0.0140717	1
	rs27043	A	G	168	0.630952	0.369048	0.363095	0.535714	0.10119	0.0394	1
	rs2728949	A	G	168	0.559524	0.440476	0.327381	0.464286	0.208333	0.0320177	1
	rs274171	C	G	168	0.895833	0.104167	0.797619	0.196429	0.00595238	0.0272979	1
	rs274620	C	G	168	0.818452	0.181548	0.672619	0.291667	0.0357143	0.0240999	1
	rs274622	T	C	168	0.818452	0.181548	0.672619	0.291667	0.0357143	0.0240999	1
	rs2755093	T	C	168	0.776786	0.223214	0.613095	0.327381	0.0595238	0.0371013	1
	rs27710	G	A	168	0.583333	0.416667	0.321429	0.52381	0.154762	0.015595	1
	rs2793694	T	C	168	0.8125	0.1875	0.672619	0.279762	0.047619	0.0396974	1
	rs2801447	A	T	168	0.735119	0.264881	0.547619	0.375	0.077381	0.0494266	1
	rs2832657	T	G	168	0.508929	0.491071	0.255952	0.505952	0.238095	0.0240109	1
	rs2835265	C	T	168	0.678571	0.321429	0.446429	0.464286	0.0892857	0.0465487	1
	rs2858162	G	A	168	0.889881	0.110119	0.863095	0.0535714	0.0833333	0.00986612	1
	rs2858167	T	C	168	0.889881	0.110119	0.863095	0.0535714	0.0833333	0.00986612	1
	rs2899082	T	C	168	0.565476	0.434524	0.327381	0.47619	0.196429	0.0444469	1
	rs2916202	A	G	168	0.738095	0.261905	0.565476	0.345238	0.0892857	0.0349454	1
	rs2965416	T	C	168	0.827381	0.172619	0.678571	0.297619	0.0238095	0.0333635	1
	rs2999459	A	G	168	0.916667	0.0833333	0.845238	0.142857	0.0119048	0.0274475	1
	rs301488	A	G	168	0.529762	0.470238	0.279762	0.5	0.220238	0.0111013	1
	rs30186	C	G	168	0.583333	0.416667	0.321429	0.52381	0.154762	0.015595	1
	rs3024735	G	A	167	0.583832	0.416168	0.341317	0.48503	0.173653	0.00999984	1
	rs310224	C	T	168	0.717262	0.282738	0.5	0.434524	0.0654762	0.0175664	1
	rs3136540	C	T	168	0.863095	0.136905	0.75	0.22619	0.0238095	0.0315181	1
	rs3176352	G	C	168	0.639881	0.360119	0.416667	0.446429	0.136905	0.0130748	1
	rs3217773	T	C	168	0.818452	0.181548	0.660714	0.315476	0.0238095	0.00521912	1
	rs325866	T	C	168	0.577381	0.422619	0.303571	0.547619	0.14881	0.0227451	1
	rs354709	A	G	167	0.748503	0.251497	0.562874	0.371257	0.0658683	0.0455306	1
	rs3732630	C	T	168	0.607143	0.392857	0.404762	0.404762	0.190476	0.0002326	0.796731
	rs3733540	T	C	167	0.88024	0.11976	0.790419	0.179641	0.0299401	0.0227738	1
	rs3736327	A	G	168	0.592262	0.407738	0.375	0.434524	0.190476	0.0430032	1
	rs3736394	T	C	168	0.544643	0.455357	0.297619	0.494048	0.208333	0.00049524	0.89918
	rs3740633	G	C	168	0.842262	0.157738	0.702381	0.279762	0.0178571	0.00970968	1
	rs3751413	T	C	168	0.589286	0.410714	0.345238	0.488095	0.166667	0.0301896	1
	rs3753306	T	C	167	0.871257	0.128743	0.766467	0.209581	0.0239521	0.028984	1
	rs3754048	G	C	167	0.520958	0.479042	0.251497	0.538922	0.209581	0.0471693	1
	rs3756859	A	C	168	0.782738	0.217262	0.607143	0.35119	0.0416667	0.0150103	1
	rs3757003	C	T	167	0.829341	0.170659	0.688623	0.281437	0.0299401	0.0328535	1
	rs3757169	G	A	166	0.503012	0.496988	0.240964	0.524096	0.23494	0.0456469	1
	rs3758631	G	A	168	0.738095	0.261905	0.547619	0.380952	0.0714286	0.0160536	1
	rs3759773	T	C	168	0.845238	0.154762	0.714286	0.261905	0.0238095	0.0421372	1
	rs3759794	C	T	168	0.729167	0.270833	0.559524	0.339286	0.10119	0.0354611	1
	rs3763084	C	T	168	0.758929	0.241071	0.595238	0.327381	0.077381	0.0203362	1
	rs3773018	G	A	166	0.536145	0.463855	0.295181	0.481928	0.222892	0.0459784	1
	rs3784259	G	A	168	0.755952	0.244048	0.547619	0.416667	0.0357143	0.0295651	1
	rs3784263	G	A	167	0.832335	0.167665	0.682635	0.299401	0.0179641	0.0197707	1
	rs3809218	A	G	167	0.736527	0.263473	0.54491	0.383234	0.0718563	0.00639446	1
	rs3811438	A	G	168	0.66369	0.33631	0.452381	0.422619	0.125	0.0346821	1
	rs3813627	T	G	167	0.565868	0.434132	0.311377	0.508982	0.179641	0.000761688	0.934277
	rs3817473	G	A	168	0.598214	0.401786	0.363095	0.470238	0.166667	0.0151208	1
	rs3818540	C	T	167	0.52994	0.47006	0.293413	0.473054	0.233533	0.0332604	1
	rs3827673	G	A	167	0.796407	0.203593	0.640719	0.311377	0.0479042	0.0203444	1
	rs3848638	G	T	168	0.633929	0.366071	0.392857	0.482143	0.125	0.0390193	1
	rs389409	T	C	168	0.8125	0.1875	0.64881	0.327381	0.0238095	0.00603189	1
	rs3908996	G	A	168	0.744048	0.255952	0.541667	0.404762	0.0535714	0.0490667	1
	rs39830	C	T	167	0.643713	0.356287	0.413174	0.461078	0.125749	0.0121853	1
	rs399604	A	G	167	0.679641	0.320359	0.479042	0.401198	0.11976	0.0466737	1
	rs4078429	A	G	168	0.863095	0.136905	0.732143	0.261905	0.00595238	0.0107323	1
	rs43102	C	T	167	0.703593	0.296407	0.520958	0.365269	0.113772	0.0407654	1
	rs4639981	A	T	168	0.872024	0.127976	0.767857	0.208333	0.0238095	0.00114321	0.934277
	rs4648974	C	T	168	0.53869	0.46131	0.27381	0.529762	0.196429	0.00497635	1
	rs4673486	G	A	168	0.809524	0.190476	0.654762	0.309524	0.0357143	0.0177003	1
	rs4674892	C	T	168	0.541667	0.458333	0.297619	0.488095	0.214286	0.0448803	1
	rs4755422	A	G	168	0.8125	0.1875	0.654762	0.315476	0.0297619	0.0162756	1
	rs478104	T	C	167	0.57485	0.42515	0.329341	0.491018	0.179641	0.00689611	1
	rs4792992	A	G	163	0.546012	0.453988	0.312883	0.466258	0.220859	0.0420176	1
	rs4838744	T	A	168	0.660714	0.339286	0.440476	0.440476	0.119048	0.00315938	1
	rs4852951	G	C	168	0.64881	0.35119	0.416667	0.464286	0.119048	0.0368946	1
	rs4879929	T	C	168	0.752976	0.247024	0.547619	0.410714	0.0416667	0.0444252	1
	rs500389	G	A	168	0.66369	0.33631	0.440476	0.446429	0.113095	0.0488072	1
	rs521469	G	A	167	0.568862	0.431138	0.335329	0.467066	0.197605	0.0323039	1
	rs522616	A	G	167	0.595808	0.404192	0.329341	0.532934	0.137725	0.0303975	1
	rs587412	T	C	167	0.775449	0.224551	0.640719	0.269461	0.0898204	0.0250654	1
	rs5967270	G	A	168	0.943452	0.0565476	0.934524	0.0178571	0.047619	0.0390103	1
	rs5998498	C	A	168	0.738095	0.261905	0.535714	0.404762	0.0595238	0.0349454	1
	rs6010690	T	G	167	0.874251	0.125749	0.754491	0.239521	0.00598802	0.0450049	1
	rs6011207	C	T	168	0.872024	0.127976	0.75	0.244048	0.00595238	0.0451944	1
	rs603076	T	C	168	0.502976	0.497024	0.27381	0.458333	0.267857	0.0459936	1
	rs6051905	C	G	168	0.625	0.375	0.386905	0.47619	0.136905	0.0388769	1
	rs607332	G	A	168	0.77381	0.22619	0.589286	0.369048	0.0416667	0.0390635	1
	rs6074013	G	C	163	0.641104	0.358896	0.398773	0.484663	0.116564	0.0263336	1
	rs607567	C	A	168	0.877976	0.122024	0.77381	0.208333	0.0178571	0.0152845	1
	rs609207	G	T	167	0.610778	0.389222	0.389222	0.443114	0.167665	0.019926	1
	rs6133516	C	T	168	0.505952	0.494048	0.22619	0.559524	0.214286	0.00756755	1
	rs6478062	G	T	168	0.669643	0.330357	0.434524	0.470238	0.0952381	0.00690876	1
	rs6526962	T	C	168	0.955357	0.0446429	0.946429	0.0178571	0.0357143	0.0231914	1
	rs6529648	A	G	168	0.580357	0.419643	0.511905	0.136905	0.35119	0.0310744	1
	rs6573548	C	T	168	0.66369	0.33631	0.470238	0.386905	0.142857	0.00744517	1
	rs6589161	A	C	168	0.767857	0.232143	0.595238	0.345238	0.0595238	0.0401678	1
	rs6707302	C	T	168	0.857143	0.142857	0.744048	0.22619	0.0297619	0.00687552	1
	rs6746854	C	T	168	0.857143	0.142857	0.744048	0.22619	0.0297619	0.0210793	1
	rs6765930	G	A	168	0.702381	0.297619	0.505952	0.392857	0.10119	0.030203	1
	rs6777798	C	A	168	0.892857	0.107143	0.797619	0.190476	0.0119048	0.0160707	1
	rs6779332	C	A	168	0.907738	0.0922619	0.827381	0.160714	0.0119048	0.0205509	1
	rs6998337	A	C	168	0.514881	0.485119	0.291667	0.446429	0.261905	0.0455827	1
	rs7035109	A	G	168	0.574405	0.425595	0.333333	0.482143	0.184524	0.0311503	1
	rs7035822	G	A	168	0.660714	0.339286	0.422619	0.47619	0.10119	0.0362121	1
	rs7172582	C	T	168	0.52381	0.47619	0.267857	0.511905	0.220238	0.0236582	1
	rs7225932	C	A	168	0.526786	0.473214	0.303571	0.446429	0.25	0.00339916	1
	rs722681	T	C	168	0.907738	0.0922619	0.827381	0.160714	0.0119048	0.0368745	1
	rs7251272	G	A	168	0.645833	0.354167	0.392857	0.505952	0.10119	0.0380705	1
	rs735240	G	A	167	0.724551	0.275449	0.526946	0.39521	0.0778443	0.0241779	1
	rs7356043	A	G	168	0.592262	0.407738	0.357143	0.470238	0.172619	0.0430032	1
	rs7359598	T	C	168	0.571429	0.428571	0.333333	0.47619	0.190476	0.0435325	1
	rs749754	G	A	167	0.754491	0.245509	0.598802	0.311377	0.0898204	0.0442917	1
	rs754304	C	G	168	0.681548	0.318452	0.482143	0.39881	0.119048	0.0316833	1
	rs7563126	G	A	168	0.669643	0.330357	0.428571	0.482143	0.0892857	0.0238761	1
	rs7594601	C	T	168	0.809524	0.190476	0.654762	0.309524	0.0357143	0.0177003	1
	rs7637137	A	C	166	0.614458	0.385542	0.355422	0.518072	0.126506	0.00349969	1
	rs7715070	T	G	168	0.958333	0.0416667	0.922619	0.0714286	0.00595238	0.0465954	1
	rs7826127	T	C	166	0.78012	0.21988	0.614458	0.331325	0.0542169	0.0150959	1
	rs7873084	C	T	168	0.598214	0.401786	0.39881	0.39881	0.202381	0.0414525	1
	rs7977474	C	G	168	0.872024	0.127976	0.767857	0.208333	0.0238095	0.00114321	0.934277
	rs8053841	T	C	168	0.705357	0.294643	0.52381	0.363095	0.113095	0.0192191	1
	rs8058770	A	C	167	0.829341	0.170659	0.676647	0.305389	0.0179641	0.0325409	1
	rs8192004	C	A	168	0.741071	0.258929	0.547619	0.386905	0.0654762	0.0486623	1
	rs849575	A	C	168	0.514881	0.485119	0.244048	0.541667	0.214286	0.0340398	1
	rs853422	A	C	168	0.940476	0.0595238	0.892857	0.0952381	0.0119048	0.0484456	1
	rs880963	A	C	168	0.708333	0.291667	0.511905	0.392857	0.0952381	0.0275949	1
	rs9303296	C	A	168	0.797619	0.202381	0.619048	0.357143	0.0238095	0.0460394	1
	rs9329248	A	C	168	0.502976	0.497024	0.244048	0.517857	0.238095	0.0236085	1
	rs9369085	A	G	166	0.686747	0.313253	0.46988	0.433735	0.0963855	0.00944567	1
	rs9376396	A	C	167	0.535928	0.464072	0.305389	0.461078	0.233533	0.0305636	1
	rs9404053	A	G	167	0.718563	0.281437	0.508982	0.419162	0.0718563	0.0265566	1
	rs950124	T	C	167	0.697605	0.302395	0.48503	0.42515	0.0898204	0.00383332	1
	rs957447	C	A	167	0.505988	0.494012	0.281437	0.449102	0.269461	0.0162499	1
	rs9860931	T	C	168	0.928571	0.0714286	0.863095	0.130952	0.00595238	0.0188961	1
	rs10494936	C	T	168	0.547619	0.452381	0.297619	0.5	0.202381	0.0460045	1
	rs10745294	C	A	168	0.955357	0.0446429	0.922619	0.0654762	0.0119048	0.0231914	1
	rs10770838	A	T	167	0.91018	0.0898204	0.826347	0.167665	0.00598802	0.004595	1
	rs10852054	G	T	167	0.553892	0.446108	0.329341	0.449102	0.221557	0.0225562	1
	rs10926517	T	A	167	0.658683	0.341317	0.461078	0.39521	0.143713	0.0357753	1
	rs10954881	G	A	168	0.6875	0.3125	0.494048	0.386905	0.119048	0.0321788	1
	rs11076478	T	C	168	0.922619	0.077381	0.85119	0.142857	0.00595238	0.0430717	1
	rs11092316	C	A	168	0.889881	0.110119	0.863095	0.0535714	0.0833333	0.00986612	1
	rs11095228	T	G	168	0.964286	0.0357143	0.952381	0.0238095	0.0238095	0.00502305	1
	rs11167016	A	G	168	0.723214	0.276786	0.517857	0.410714	0.0714286	0.0251156	1
	rs1146182	G	T	168	0.592262	0.407738	0.345238	0.494048	0.160714	0.0217759	1
	rs11630392	G	C	168	0.529762	0.470238	0.315476	0.428571	0.255952	0.0166662	1
	rs11650416	A	C	168	0.741071	0.258929	0.547619	0.386905	0.0654762	0.00946529	1
	rs11680161	A	G	168	0.622024	0.377976	0.380952	0.482143	0.136905	0.0196472	1
	rs11683405	C	T	168	0.702381	0.297619	0.488095	0.428571	0.0833333	0.030203	1
	rs11798018	A	C	168	0.684524	0.315476	0.630952	0.107143	0.261905	0.000888417	0.934277
	rs11798470	C	T	168	0.705357	0.294643	0.654762	0.10119	0.244048	0.0285907	1
	rs11827042	T	C	168	0.943452	0.0565476	0.89881	0.0892857	0.0119048	0.0174979	1
	rs12031437	G	C	168	0.508929	0.491071	0.244048	0.529762	0.22619	0.0240109	1
	rs12139931	T	G	168	0.660714	0.339286	0.464286	0.392857	0.142857	0.0487184	1
	rs1217192	G	A	164	0.685976	0.314024	0.518293	0.335366	0.146341	0.00077031	0.934277
	rs1217236	C	T	168	0.589286	0.410714	0.345238	0.488095	0.166667	0.0301896	1
	rs1217419	T	G	168	0.767857	0.232143	0.595238	0.345238	0.0595238	0.00465192	1
	rs1230673	T	C	168	0.803571	0.196429	0.642857	0.321429	0.0357143	0.00224228	1
	rs12461977	T	G	168	0.779762	0.220238	0.60119	0.357143	0.0416667	0.0360225	1
	rs12502423	A	C	168	0.699405	0.300595	0.505952	0.386905	0.107143	0.0200484	1
	rs12525128	G	A	167	0.718563	0.281437	0.508982	0.419162	0.0718563	0.036152	1
	rs12557310	C	T	168	0.723214	0.276786	0.678571	0.0892857	0.232143	0.000970938	0.934277
	rs12597511	T	C	168	0.922619	0.077381	0.857143	0.130952	0.0119048	0.0430717	1
	rs12711546	A	G	168	0.892857	0.107143	0.803571	0.178571	0.0178571	0.0100991	1
	rs443970	A	G	167	0.748503	0.251497	0.538922	0.419162	0.0419162	0.031764	1
	rs13019746	A	G	167	0.664671	0.335329	0.449102	0.431138	0.11976	0.00115018	0.934277
	rs13113845	C	G	168	0.505952	0.494048	0.244048	0.52381	0.232143	0.00222895	1
	rs139520	G	A	168	0.52381	0.47619	0.261905	0.52381	0.214286	0.0460453	1
	rs1463738	C	T	168	0.8125	0.1875	0.654762	0.315476	0.0297619	0.0162756	1
	rs1484852	G	A	168	0.571429	0.428571	0.517857	0.107143	0.375	0.00730144	1
	rs151662	C	A	168	0.6875	0.3125	0.494048	0.386905	0.119048	0.043971	1
	rs1547904	C	T	168	0.872024	0.127976	0.767857	0.208333	0.0238095	0.0153879	1
	rs169776	A	G	168	0.556548	0.443452	0.327381	0.458333	0.214286	0.00764738	1
	rs1726392	C	T	168	0.514881	0.485119	0.27381	0.482143	0.244048	0.0233433	1
	rs1765139	T	C	168	0.8125	0.1875	0.666667	0.291667	0.0416667	0.00336589	1
	rs1777237	G	A	168	0.592262	0.407738	0.345238	0.494048	0.160714	0.0217759	1
	rs1781797	C	T	168	0.681548	0.318452	0.446429	0.470238	0.0833333	0.0469681	1
	rs1822205	G	T	168	0.758929	0.241071	0.553571	0.410714	0.0357143	0.0203362	1
	rs1836986	T	C	168	0.770833	0.229167	0.595238	0.35119	0.0535714	0.0406693	1
	rs184128	A	G	167	0.553892	0.446108	0.323353	0.461078	0.215569	0.0107303	1
	rs1859712	C	T	166	0.725904	0.274096	0.487952	0.475904	0.0361446	0.0365643	1
	rs1871128	A	T	168	0.910714	0.0892857	0.833333	0.154762	0.0119048	0.00156613	0.934277
	rs1871129	T	A	168	0.910714	0.0892857	0.833333	0.154762	0.0119048	0.00156613	0.934277
	rs1899355	G	A	168	0.755952	0.244048	0.547619	0.416667	0.0357143	0.0295651	1
	rs1944114	T	C	168	0.702381	0.297619	0.511905	0.380952	0.107143	0.0193984	1
	rs2012714	G	A	168	0.803571	0.196429	0.64881	0.309524	0.0416667	0.0118215	1
	rs2024512	G	A	168	0.53869	0.46131	0.279762	0.517857	0.202381	0.0162665	1
	rs2071250	A	G	168	0.72619	0.27381	0.684524	0.0833333	0.232143	0.000158767	0.667429
	rs2071749	G	A	168	0.645833	0.354167	0.392857	0.505952	0.10119	0.0380705	1
	rs2071859	G	T	168	0.675595	0.324405	0.446429	0.458333	0.0952381	0.0337347	1
	rs2072265	G	A	168	0.583333	0.416667	0.333333	0.5	0.166667	0.0318693	1
	rs2126763	G	A	164	0.606707	0.393293	0.341463	0.530488	0.128049	0.0285455	1
	rs2157544	T	G	168	0.85119	0.14881	0.738095	0.22619	0.0357143	0.0247407	1
	rs2213839	G	A	168	0.85119	0.14881	0.738095	0.22619	0.0357143	0.0247407	1
	rs2232360	G	A	168	0.708333	0.291667	0.511905	0.392857	0.0952381	0.041639	1
	rs2251680	C	T	168	0.574405	0.425595	0.315476	0.517857	0.166667	0.0223497	1
	rs226200	G	C	168	0.9375	0.0625	0.880952	0.113095	0.00595238	0.0240667	1
	rs2272681	C	T	168	0.818452	0.181548	0.672619	0.291667	0.0357143	0.0151405	1
	rs2281362	A	G	168	0.583333	0.416667	0.35119	0.464286	0.184524	0.0318693	1
	rs2285552	C	A	168	0.75	0.25	0.714286	0.0714286	0.214286	0.00193183	1
	rs2286282	A	G	168	0.669643	0.330357	0.482143	0.375	0.142857	0.0238761	1
	rs2290239	T	C	168	0.693452	0.306548	0.511905	0.363095	0.125	0.0300232	1
	rs2296565	G	A	168	0.5625	0.4375	0.315476	0.494048	0.190476	0.0154794	1
	rs2301794	C	T	168	0.502976	0.497024	0.261905	0.482143	0.255952	0.0236085	1
	rs2303294	G	A	168	0.800595	0.199405	0.660714	0.279762	0.0595238	0.0447028	1
	rs2304658	G	T	167	0.751497	0.248503	0.562874	0.377246	0.0598802	0.0442471	1
	rs2344692	G	A	168	0.946429	0.0535714	0.89881	0.0952381	0.00595238	0.016951	1
	rs2364991	T	C	166	0.662651	0.337349	0.427711	0.46988	0.10241	0.0167775	1
	rs2364992	T	C	168	0.660714	0.339286	0.422619	0.47619	0.10119	0.0241175	1
	rs239585	T	C	167	0.688623	0.311377	0.497006	0.383234	0.11976	0.0320988	1
	rs239586	T	C	163	0.687117	0.312883	0.496933	0.380368	0.122699	0.0206319	1
	rs2423327	G	T	168	0.514881	0.485119	0.232143	0.565476	0.202381	0.0111788	1
	rs2429390	T	C	168	0.571429	0.428571	0.321429	0.5	0.178571	0.0320216	1
	rs2448052	A	G	168	0.580357	0.419643	0.339286	0.482143	0.178571	0.0432228	1
	rs2472552	A	G	168	0.589286	0.410714	0.333333	0.511905	0.154762	0.0434396	1
	rs2496207	T	C	168	0.794643	0.205357	0.761905	0.0654762	0.172619	0.00866579	1
	rs2579642	T	C	167	0.742515	0.257485	0.550898	0.383234	0.0658683	0.00330503	1
	rs2622903	A	G	168	0.96131	0.0386905	0.928571	0.0654762	0.00595238	0.0379658	1
	rs2626345	C	T	166	0.78012	0.21988	0.620482	0.319277	0.060241	0.0356473	1
	rs2728729	G	A	168	0.892857	0.107143	0.880952	0.0238095	0.0952381	0.0100991	1
	rs2732872	T	C	168	0.574405	0.425595	0.511905	0.125	0.363095	0.0441139	1
	rs27524	G	A	168	0.747024	0.252976	0.547619	0.39881	0.0535714	0.013859	1
	rs2781542	T	G	168	0.598214	0.401786	0.386905	0.422619	0.190476	0.0308383	1
	rs2937889	C	T	167	0.688623	0.311377	0.479042	0.419162	0.101796	0.00636946	1
	rs2937891	C	T	168	0.675595	0.324405	0.464286	0.422619	0.113095	0.00286733	1
	rs2980274	G	A	168	0.645833	0.354167	0.446429	0.39881	0.154762	0.00829651	1
	rs3026883	G	T	168	0.815476	0.184524	0.660714	0.309524	0.0297619	0.0386112	1
	rs3122615	C	A	167	0.631737	0.368263	0.407186	0.449102	0.143713	0.01938	1
	rs329312	G	A	168	0.630952	0.369048	0.392857	0.47619	0.130952	0.0394	1
	rs340637	A	G	168	0.53869	0.46131	0.303571	0.470238	0.22619	0.0328781	1
	rs354706	G	A	168	0.747024	0.252976	0.559524	0.375	0.0654762	0.0465906	1
	rs3741841	A	G	168	0.910714	0.0892857	0.833333	0.154762	0.0119048	0.00156613	0.934277
	rs3746149	C	G	168	0.866071	0.133929	0.767857	0.196429	0.0357143	0.00996238	1
	rs3758113	A	C	167	0.784431	0.215569	0.628743	0.311377	0.0598802	0.0083884	1
	rs3765806	C	G	168	0.669643	0.330357	0.470238	0.39881	0.130952	0.0335761	1
	rs3774279	A	G	168	0.613095	0.386905	0.386905	0.452381	0.160714	0.0294054	1
	rs3778893	G	A	166	0.807229	0.192771	0.63253	0.349398	0.0180723	0.0438736	1
	rs3804508	G	A	168	0.71131	0.28869	0.494048	0.434524	0.0714286	0.0272079	1
	rs3805715	A	G	168	0.559524	0.440476	0.279762	0.559524	0.160714	0.0157838	1
	rs3816186	G	T	168	0.714286	0.285714	0.505952	0.416667	0.077381	0.0387493	1
	rs3818287	C	A	168	0.806548	0.193452	0.660714	0.291667	0.047619	0.04504	1
	rs3917740	C	T	168	0.824405	0.175595	0.678571	0.291667	0.0297619	0.0352314	1
	rs3961919	T	C	168	0.89881	0.10119	0.803571	0.190476	0.00595238	0.0249791	1
	rs2412556	A	G	168	0.872024	0.127976	0.767857	0.208333	0.0238095	0.0153879	1
	rs4510842	G	A	168	0.693452	0.306548	0.5	0.386905	0.113095	0.0210959	1
	rs465015	T	C	168	0.782738	0.217262	0.630952	0.303571	0.0654762	0.0358207	1
	rs4673110	T	C	168	0.66369	0.33631	0.446429	0.434524	0.119048	0.00120173	0.934277
	rs4683045	A	G	168	0.544643	0.455357	0.27381	0.541667	0.184524	0.0450934	1
	rs4708800	C	T	168	0.607143	0.392857	0.363095	0.488095	0.14881	0.0413671	1
	rs4758157	A	T	168	0.863095	0.136905	0.738095	0.25	0.0119048	0.000325146	0.89918
	rs535559	G	A	167	0.5	0.5	0.275449	0.449102	0.275449	0.0454675	1
	rs569445	G	A	168	0.5	0.5	0.27381	0.452381	0.27381	0.0456439	1
	rs633742	T	C	168	0.708333	0.291667	0.52381	0.369048	0.107143	0.0275949	1
	rs6532820	C	T	168	0.627976	0.372024	0.410714	0.434524	0.154762	0.0388018	1
	rs666160	T	C	168	0.824405	0.175595	0.666667	0.315476	0.0178571	0.0140994	1
	rs672372	A	G	168	0.6875	0.3125	0.494048	0.386905	0.119048	0.043971	1
	rs6826949	C	T	166	0.590361	0.409639	0.319277	0.542169	0.138554	0.0403364	1
	rs6992915	C	G	168	0.776786	0.223214	0.613095	0.327381	0.0595238	0.0252621	1
	rs7218433	T	G	167	0.700599	0.299401	0.51497	0.371257	0.113772	0.0196307	1
	rs7287119	C	T	168	0.925595	0.0744048	0.857143	0.136905	0.00595238	0.00192583	1
	rs7559887	A	C	168	0.723214	0.276786	0.52381	0.39881	0.077381	0.00445906	1
	rs7918309	C	G	168	0.514881	0.485119	0.261905	0.505952	0.232143	0.0170132	1
	rs795475	C	G	168	0.514881	0.485119	0.27381	0.482143	0.244048	0.0233433	1
	rs8037947	T	A	168	0.514881	0.485119	0.327381	0.375	0.297619	0.0170132	1
	rs886479	G	T	168	0.630952	0.369048	0.410714	0.440476	0.14881	0.0394	1
	rs960978	C	A	168	0.761905	0.238095	0.583333	0.357143	0.0595238	0.0418748	1
	rs10017472	G	A	168	0.6875	0.3125	0.47619	0.422619	0.10119	0.0211989	1
	rs10051847	C	T	166	0.762048	0.237952	0.596386	0.331325	0.0722892	0.0186189	1
	rs10097616	G	C	165	0.578788	0.421212	0.357576	0.442424	0.2	0.0147969	1
	rs10132292	A	T	168	0.839286	0.160714	0.702381	0.27381	0.0238095	0.0107573	1
	rs1017530	C	T	168	0.78869	0.21131	0.619048	0.339286	0.0416667	0.0340234	1
	rs10410697	T	A	168	0.723214	0.276786	0.52381	0.39881	0.077381	0.0178642	1
	rs10501398	G	C	168	0.71131	0.28869	0.494048	0.434524	0.0714286	0.00497289	1
	rs1077658	C	G	168	0.815476	0.184524	0.672619	0.285714	0.0416667	0.0386112	1
	rs1344695	G	T	168	0.6875	0.3125	0.482143	0.410714	0.107143	0.0321788	1
	rs1378068	C	T	168	0.845238	0.154762	0.720238	0.25	0.0297619	0.0421372	1
	rs1383914	G	A	168	0.577381	0.422619	0.315476	0.52381	0.160714	0.0150328	1
	rs140678	T	G	168	0.729167	0.270833	0.541667	0.375	0.0833333	0.0354611	1
	rs1525861	T	G	168	0.809524	0.190476	0.64881	0.321429	0.0297619	0.0418366	1
	rs1552727	T	C	168	0.752976	0.247024	0.559524	0.386905	0.0535714	0.00309271	1
	rs1553468	T	C	168	0.5625	0.4375	0.327381	0.470238	0.202381	0.0233901	1
	rs1671033	G	C	168	0.696429	0.303571	0.494048	0.404762	0.10119	0.0436314	1
	rs15958	T	G	167	0.607784	0.392216	0.407186	0.401198	0.191617	0.00955564	1
	rs1884217	G	A	168	0.842262	0.157738	0.708333	0.267857	0.0238095	0.00970968	1
	rs1935836	A	G	166	0.849398	0.150602	0.728916	0.240964	0.0301205	0.0362428	1
	rs2016605	C	T	168	0.949405	0.0505952	0.904762	0.0892857	0.00595238	0.014169	1
	rs205648	G	A	167	0.88024	0.11976	0.784431	0.191617	0.0239521	0.00159225	0.934277
	rs2066612	G	A	168	0.636905	0.363095	0.440476	0.392857	0.166667	0.00551588	1
	rs2070377	G	A	168	0.875	0.125	0.77381	0.202381	0.0238095	0.0253047	1
	rs2070519	C	A	168	0.729167	0.270833	0.541667	0.375	0.0833333	0.0354611	1
	rs2074580	A	G	168	0.747024	0.252976	0.577381	0.339286	0.0833333	0.00932001	1
	rs2074872	G	A	168	0.758929	0.241071	0.565476	0.386905	0.047619	0.0440901	1
	rs2075194	T	G	167	0.60479	0.39521	0.365269	0.479042	0.155689	0.0289553	1
	rs2075658	C	A	167	0.553892	0.446108	0.341317	0.42515	0.233533	0.0443245	1
	rs2089079	G	A	168	0.627976	0.372024	0.410714	0.434524	0.154762	0.0388018	1
	rs2179744	G	A	168	0.785714	0.214286	0.595238	0.380952	0.0238095	0.0364947	1
	rs222835	C	T	168	0.627976	0.372024	0.39881	0.458333	0.142857	0.0190209	1
	rs2237337	C	T	168	0.619048	0.380952	0.392857	0.452381	0.154762	0.0205871	1
	rs2239713	C	T	168	0.77381	0.22619	0.595238	0.357143	0.047619	0.0252737	1
	rs2269454	A	G	168	0.755952	0.244048	0.571429	0.369048	0.0595238	0.020065	1
	rs2269658	T	C	168	0.657738	0.342262	0.404762	0.505952	0.0892857	0.0494428	1
	rs2273166	A	G	168	0.58631	0.41369	0.303571	0.565476	0.130952	0.0426782	1
	rs2273758	T	G	168	0.767857	0.232143	0.595238	0.345238	0.0595238	0.00465192	1
	rs2274351	C	T	168	0.767857	0.232143	0.589286	0.357143	0.0535714	0.0175249	1
	rs2274892	C	A	168	0.681548	0.318452	0.47619	0.410714	0.113095	0.0469681	1
	rs2277659	G	C	168	0.738095	0.261905	0.517857	0.440476	0.0416667	0.0160536	1
	rs2278612	A	G	168	0.607143	0.392857	0.363095	0.488095	0.14881	0.0413671	1
	rs2278745	G	A	167	0.688623	0.311377	0.491018	0.39521	0.113772	0.00636946	1
	rs2279217	G	A	168	0.735119	0.264881	0.535714	0.39881	0.0654762	0.0494266	1
	rs2279232	A	T	168	0.660714	0.339286	0.446429	0.428571	0.125	0.0175485	1
	rs2286631	C	A	168	0.8125	0.1875	0.64881	0.327381	0.0238095	0.00204349	1
	rs2295148	G	A	168	0.511905	0.488095	0.255952	0.511905	0.232143	0.0078061	1
	rs2295770	G	A	168	0.791667	0.208333	0.636905	0.309524	0.0535714	0.032304	1
	rs2295840	C	T	167	0.61976	0.38024	0.401198	0.437126	0.161677	0.0202225	1
	rs2302756	A	G	168	0.744048	0.255952	0.547619	0.392857	0.0595238	0.0321063	1
	rs2303187	T	C	168	0.767857	0.232143	0.595238	0.345238	0.0595238	0.00465192	1
	rs2303188	G	A	168	0.616071	0.383929	0.375	0.482143	0.142857	0.0406115	1
	rs2307049	G	A	168	0.872024	0.127976	0.761905	0.220238	0.0178571	0.0153879	1
	rs2429919	A	C	168	0.595238	0.404762	0.363095	0.464286	0.172619	0.0066302	1
	rs2498772	C	T	168	0.517857	0.482143	0.47619	0.0833333	0.440476	0.00133426	0.934277
	rs2500232	T	C	168	0.553571	0.446429	0.303571	0.5	0.196429	0.0161092	1
	rs2521985	C	T	168	0.625	0.375	0.39881	0.452381	0.14881	0.0287441	1
	rs2589104	A	G	166	0.64759	0.35241	0.409639	0.475904	0.114458	0.0372098	1
	rs26654	T	C	167	0.547904	0.452096	0.293413	0.508982	0.197605	0.0235368	1
	rs273252	G	A	168	0.78869	0.21131	0.619048	0.339286	0.0416667	0.0145401	1
	rs2841277	T	C	168	0.669643	0.330357	0.470238	0.39881	0.130952	0.0480812	1
	rs2906568	C	G	168	0.532738	0.467262	0.291667	0.482143	0.22619	0.0327049	1
	rs3006449	T	C	168	0.738095	0.261905	0.565476	0.345238	0.0892857	0.0349454	1
	rs301979	C	G	168	0.764881	0.235119	0.607143	0.315476	0.077381	0.00266955	1
	rs30380	C	A	168	0.583333	0.416667	0.321429	0.52381	0.154762	0.015595	1
	rs3088225	A	G	168	0.630952	0.369048	0.404762	0.452381	0.142857	0.0128193	1
	rs359955	C	A	168	0.723214	0.276786	0.52381	0.39881	0.077381	0.00445906	1
	rs360040	A	G	168	0.8125	0.1875	0.64881	0.327381	0.0238095	0.00603189	1
	rs360041	G	A	168	0.8125	0.1875	0.64881	0.327381	0.0238095	0.00603189	1
	rs360042	T	C	166	0.816265	0.183735	0.656627	0.319277	0.0240964	0.00532002	1
	rs3733577	G	T	166	0.957831	0.0421687	0.921687	0.0722892	0.0060241	0.0461351	1
	rs3736585	C	T	168	0.5625	0.4375	0.357143	0.410714	0.232143	0.0315562	1
	rs3742971	C	T	168	0.565476	0.434524	0.327381	0.47619	0.196429	0.0444469	1
	rs3747067	G	C	168	0.85119	0.14881	0.738095	0.22619	0.0357143	0.013941	1
	rs3747401	C	A	167	0.655689	0.344311	0.616766	0.0778443	0.305389	0.0118108	1
	rs3747499	C	T	168	0.678571	0.321429	0.446429	0.464286	0.0892857	0.0226225	1
	rs3750358	C	T	167	0.547904	0.452096	0.317365	0.461078	0.221557	0.0459532	1
	rs3750781	C	G	168	0.553571	0.446429	0.327381	0.452381	0.220238	0.010822	1
	rs3753630	T	C	168	0.794643	0.205357	0.625	0.339286	0.0357143	0.0029032	1
	rs3754471	G	A	168	0.580357	0.419643	0.321429	0.517857	0.160714	0.0310744	1
	rs3760260	C	T	168	0.598214	0.401786	0.39881	0.39881	0.202381	0.0207119	1
	rs3763253	A	G	168	0.821429	0.178571	0.678571	0.285714	0.0357143	0.0381204	1
	rs3764640	T	G	168	0.735119	0.264881	0.535714	0.39881	0.0654762	0.0232793	1
	rs3765088	T	C	168	0.607143	0.392857	0.363095	0.488095	0.14881	0.0291065	1
	rs3765093	C	T	166	0.834337	0.165663	0.716867	0.23494	0.0481928	0.0187074	1
	rs3768889	T	C	168	0.66369	0.33631	0.446429	0.434524	0.119048	0.00120173	0.934277
	rs3779747	C	A	167	0.733533	0.266467	0.562874	0.341317	0.0958084	0.0348431	1
	rs3780412	A	G	168	0.714286	0.285714	0.517857	0.392857	0.0892857	0.0121639	1
	rs378149	C	T	168	0.872024	0.127976	0.77381	0.196429	0.0297619	0.0451944	1
	rs3790995	A	G	167	0.538922	0.461078	0.269461	0.538922	0.191617	0.00748279	1
	rs3792235	T	C	168	0.565476	0.434524	0.321429	0.488095	0.190476	0.0316531	1
	rs3799135	C	T	168	0.869048	0.130952	0.755952	0.22619	0.0178571	0.0465801	1
	rs3806607	G	A	168	0.857143	0.142857	0.744048	0.22619	0.0297619	0.0210793	1
	rs3808865	A	G	168	0.752976	0.247024	0.547619	0.410714	0.0416667	0.0444252	1
	rs3818638	A	G	168	0.619048	0.380952	0.380952	0.47619	0.142857	0.0279981	1
	rs3818780	C	G	167	0.748503	0.251497	0.532934	0.431138	0.0359281	0.0455306	1
	rs3829790	G	A	166	0.542169	0.457831	0.295181	0.493976	0.210843	0.03344	1
	rs3851102	C	T	168	0.842262	0.157738	0.714286	0.255952	0.0297619	0.0457436	1
	rs3852000	T	C	168	0.675595	0.324405	0.452381	0.446429	0.10119	0.0337347	1
	rs3918305	A	G	168	0.60119	0.39881	0.357143	0.488095	0.154762	0.000621053	0.934277
	rs3923060	C	T	168	0.556548	0.443452	0.321429	0.470238	0.208333	0.0330401	1
	rs4147581	G	C	167	0.679641	0.320359	0.467066	0.42515	0.107784	0.0226638	1
	rs4147976	G	A	167	0.649701	0.350299	0.401198	0.497006	0.101796	0.0176597	1
	rs4074347	A	T	168	0.693452	0.306548	0.482143	0.422619	0.0952381	0.0138667	1
	rs4527034	A	G	168	0.922619	0.077381	0.857143	0.130952	0.0119048	0.0430717	1
	rs4604659	A	G	168	0.577381	0.422619	0.315476	0.52381	0.160714	0.0227451	1
	rs4689487	T	C	168	0.806548	0.193452	0.625	0.363095	0.0119048	0.04504	1
	rs469758	T	C	168	0.583333	0.416667	0.321429	0.52381	0.154762	0.015595	1
	rs2544589	A	G	168	0.955357	0.0446429	0.916667	0.077381	0.00595238	0.0231914	1
	rs4713683	G	C	168	0.625	0.375	0.39881	0.452381	0.14881	0.0388769	1
	rs4786365	C	T	168	0.583333	0.416667	0.339286	0.488095	0.172619	0.0318693	1
	rs4815025	G	C	168	0.52381	0.47619	0.267857	0.511905	0.220238	0.0330086	1
	rs4835894	T	C	168	0.875	0.125	0.755952	0.238095	0.00595238	0.0453704	1
	rs4838694	G	A	168	0.738095	0.261905	0.559524	0.357143	0.0833333	0.0485736	1
	rs4886648	G	A	168	0.866071	0.133929	0.744048	0.244048	0.0119048	0.0306457	1
	rs4936957	C	T	168	0.508929	0.491071	0.244048	0.529762	0.22619	0.0240109	1
	rs505533	C	A	166	0.680723	0.319277	0.433735	0.493976	0.0722892	0.00628269	1
	rs507872	A	G	168	0.553571	0.446429	0.315476	0.47619	0.208333	0.032645	1
	rs507905	T	C	168	0.553571	0.446429	0.315476	0.47619	0.208333	0.032645	1
	rs521171	G	C	168	0.583333	0.416667	0.327381	0.511905	0.160714	0.015595	1
	rs563620	C	G	168	0.857143	0.142857	0.75	0.214286	0.0357143	0.0139616	1
	rs576118	A	G	168	0.717262	0.282738	0.52381	0.386905	0.0892857	0.0273783	1
	rs580800	T	C	168	0.869048	0.130952	0.755952	0.22619	0.0178571	0.0465801	1
	rs5909424	A	T	168	0.577381	0.422619	0.511905	0.130952	0.357143	0.0445302	1
	rs5924064	A	G	168	0.735119	0.264881	0.690476	0.0892857	0.220238	0.0494266	1
	rs6017119	C	G	167	0.57485	0.42515	0.335329	0.479042	0.185629	0.0412496	1
	rs6035505	G	A	168	0.627976	0.372024	0.392857	0.470238	0.136905	0.0278952	1
	rs6047279	C	T	168	0.52381	0.47619	0.267857	0.511905	0.220238	0.0330086	1
	rs609896	G	A	168	0.705357	0.294643	0.505952	0.39881	0.0952381	0.000772866	0.934277
	rs6122316	C	T	168	0.764881	0.235119	0.595238	0.339286	0.0654762	0.00153292	0.934277
	rs630023	T	C	168	0.940476	0.0595238	0.886905	0.107143	0.00595238	0.0484456	1
	rs6441135	G	T	168	0.72619	0.27381	0.529762	0.392857	0.077381	0.0248724	1
	rs6453542	C	G	167	0.673653	0.326347	0.45509	0.437126	0.107784	0.0221902	1
	rs6493085	C	T	168	0.565476	0.434524	0.327381	0.47619	0.196429	0.0444469	1
	rs654856	C	A	168	0.848214	0.151786	0.72619	0.244048	0.0297619	0.0267116	1
	rs6584444	T	C	167	0.751497	0.248503	0.57485	0.353293	0.0718563	0.0140754	1
	rs6601104	C	T	167	0.769461	0.230539	0.60479	0.329341	0.0658683	0.0174241	1
	rs661348	C	T	168	0.511905	0.488095	0.27381	0.47619	0.25	0.0336768	1
	rs6691722	G	A	168	0.577381	0.422619	0.327381	0.5	0.172619	0.0108796	1
	rs6782336	G	A	168	0.895833	0.104167	0.803571	0.184524	0.0119048	0.0272979	1
	rs6813375	G	T	168	0.952381	0.047619	0.910714	0.0833333	0.00595238	0.0281412	1
	rs6871331	G	A	168	0.71131	0.28869	0.52381	0.375	0.10119	0.0190807	1
	rs7036734	C	T	167	0.670659	0.329341	0.437126	0.467066	0.0958084	0.00685455	1
	rs708038	A	G	168	0.761905	0.238095	0.60119	0.321429	0.077381	0.0418748	1
	rs708126	A	G	168	0.752976	0.247024	0.547619	0.410714	0.0416667	0.0444252	1
	rs7096614	T	G	168	0.5625	0.4375	0.357143	0.410714	0.232143	0.0315562	1
	rs7099530	G	A	168	0.818452	0.181548	0.654762	0.327381	0.0178571	0.0240999	1
	rs7213777	G	A	168	0.794643	0.205357	0.607143	0.375	0.0178571	0.0484639	1
	rs7303748	C	T	168	0.517857	0.482143	0.285714	0.464286	0.25	0.0461206	1
	rs732172	G	A	168	0.925595	0.0744048	0.857143	0.136905	0.00595238	0.0384959	1
	rs741969	G	A	168	0.613095	0.386905	0.39881	0.428571	0.172619	0.0401839	1
	rs7516430	A	G	168	0.574405	0.425595	0.327381	0.494048	0.178571	0.0152529	1
	rs7539625	A	G	168	0.553571	0.446429	0.309524	0.488095	0.202381	0.00741752	1
	rs7562879	G	A	168	0.669643	0.330357	0.428571	0.482143	0.0892857	0.0238761	1
	rs764587	A	G	168	0.886905	0.113095	0.797619	0.178571	0.0238095	0.0344223	1
	rs7855522	A	G	168	0.535714	0.464286	0.291667	0.488095	0.220238	0.0325098	1
	rs7937567	G	A	168	0.83631	0.16369	0.696429	0.279762	0.0238095	0.0313148	1
	rs7946257	A	G	168	0.58631	0.41369	0.327381	0.517857	0.154762	0.0214576	1
	rs8046434	A	T	168	0.830357	0.169643	0.720238	0.220238	0.0595238	0.012162	1
	rs8055439	T	C	168	0.720238	0.279762	0.505952	0.428571	0.0654762	0.0174906	1
	rs8129814	T	C	168	0.622024	0.377976	0.39881	0.446429	0.154762	0.0281022	1
	rs854814	T	C	168	0.669643	0.330357	0.452381	0.434524	0.113095	0.0110462	1
	rs877812	T	C	168	0.741071	0.258929	0.541667	0.39881	0.0595238	0.0486623	1
	rs910557	C	T	166	0.746988	0.253012	0.560241	0.373494	0.0662651	0.0438973	1
	rs9322212	C	T	168	0.717262	0.282738	0.505952	0.422619	0.0714286	0.0273783	1
	rs9343863	C	T	166	0.629518	0.370482	0.373494	0.512048	0.114458	0.00859499	1
	rs9549668	C	T	168	0.544643	0.455357	0.297619	0.494048	0.208333	0.0162557	1
	rs959494	A	G	168	0.78869	0.21131	0.625	0.327381	0.047619	0.00853481	1
	rs988713	T	C	166	0.73494	0.26506	0.542169	0.385542	0.0722892	0.0491356	1
	rs9896963	T	C	168	0.72619	0.27381	0.535714	0.380952	0.0833333	0.0169832	1
	rs9901817	G	C	168	0.919643	0.0803571	0.85119	0.136905	0.0119048	0.0144566	1
	rs9935544	C	T	168	0.752976	0.247024	0.565476	0.375	0.0595238	0.0311419	1
	rs10430891	T	C	168	0.794643	0.205357	0.619048	0.35119	0.0297619	0.0314351	1
	rs10761254	C	T	168	0.547619	0.452381	0.315476	0.464286	0.220238	0.0460045	1
	rs10787508	G	C	168	0.5625	0.4375	0.333333	0.458333	0.208333	0.0049636	1
	rs10788817	G	C	167	0.655689	0.344311	0.419162	0.473054	0.107784	0.0118108	1
	rs10795459	C	T	168	0.520833	0.479167	0.267857	0.505952	0.22619	0.0244667	1
	rs10813958	G	A	168	0.699405	0.300595	0.511905	0.375	0.113095	0.0295615	1
	rs10828650	A	G	168	0.508929	0.491071	0.285714	0.446429	0.267857	0.0240109	1
	rs10848904	C	T	168	0.541667	0.458333	0.279762	0.52381	0.196429	0.0033852	1
	rs10869053	G	A	168	0.633929	0.366071	0.422619	0.422619	0.154762	0.0390193	1
	rs10903017	C	T	167	0.682635	0.317365	0.45509	0.45509	0.0898204	0.0204761	1
	rs10903247	A	G	168	0.735119	0.264881	0.541667	0.386905	0.0714286	0.0157307	1
	rs10943608	C	T	168	0.625	0.375	0.369048	0.511905	0.119048	0.00603576	1
	rs10983517	A	G	168	0.520833	0.479167	0.255952	0.529762	0.214286	0.00750607	1
	rs11081673	G	A	168	0.544643	0.455357	0.25	0.589286	0.160714	0.0162557	1
	rs11158021	C	T	168	0.714286	0.285714	0.517857	0.392857	0.0892857	0.0274262	1
	rs11204915	T	C	166	0.656627	0.343373	0.421687	0.46988	0.108434	0.0115295	1
	rs11630132	G	A	168	0.809524	0.190476	0.64881	0.321429	0.0297619	0.0418366	1
	rs11982419	G	A	168	0.904762	0.0952381	0.815476	0.178571	0.00595238	0.0384414	1
	rs11991562	G	A	168	0.669643	0.330357	0.428571	0.482143	0.0892857	0.0480812	1
	rs1212425	C	T	168	0.854167	0.145833	0.744048	0.220238	0.0357143	0.0136478	1
	rs12259264	G	A	168	0.827381	0.172619	0.684524	0.285714	0.0297619	0.0333635	1
	rs12438118	T	G	168	0.52381	0.47619	0.261905	0.52381	0.214286	0.0113761	1
	rs12499323	G	T	168	0.848214	0.151786	0.720238	0.255952	0.0238095	0.0267116	1
	rs12529349	T	G	168	0.529762	0.470238	0.267857	0.52381	0.208333	0.0453993	1
	rs12593694	T	C	168	0.669643	0.330357	0.464286	0.410714	0.125	0.0335761	1
	rs12605945	G	A	168	0.529762	0.470238	0.27381	0.511905	0.214286	0.0453993	1
	rs12607210	T	A	168	0.535714	0.464286	0.267857	0.535714	0.196429	0.0239987	1
	rs12608365	G	T	168	0.669643	0.330357	0.434524	0.470238	0.0952381	0.0110462	1
	rs12614362	T	C	168	0.892857	0.107143	0.803571	0.178571	0.0178571	0.0100991	1
	rs12635405	G	C	166	0.692771	0.307229	0.475904	0.433735	0.0903614	0.0436317	1
	rs12673164	C	T	167	0.853293	0.146707	0.730539	0.245509	0.0239521	0.00803622	1
	rs12699658	G	A	168	0.848214	0.151786	0.738095	0.220238	0.0416667	0.0397957	1
	rs2282910	C	T	168	0.681548	0.318452	0.470238	0.422619	0.107143	0.0469681	1
	rs194302	A	G	168	0.502976	0.497024	0.446429	0.113095	0.440476	0.0166422	1
	rs12925025	C	G	167	0.748503	0.251497	0.586826	0.323353	0.0898204	0.031764	1
	rs12927898	T	C	167	0.748503	0.251497	0.586826	0.323353	0.0898204	0.031764	1
	rs4790355	T	G	168	0.889881	0.110119	0.803571	0.172619	0.0238095	0.0347278	1
	rs12999827	A	G	168	0.654762	0.345238	0.434524	0.440476	0.125	0.0354437	1
	rs910803	C	T	168	0.83631	0.16369	0.696429	0.279762	0.0238095	0.046822	1
	rs13105361	T	C	168	0.535714	0.464286	0.285714	0.5	0.214286	0.00318448	1
	rs2974528	T	C	168	0.678571	0.321429	0.482143	0.392857	0.125	0.0465487	1
	rs7774290	A	G	168	0.684524	0.315476	0.488095	0.392857	0.119048	0.0146485	1
	rs13223583	C	T	168	0.892857	0.107143	0.803571	0.178571	0.0178571	0.0160707	1
	rs13239366	T	C	168	0.622024	0.377976	0.392857	0.458333	0.14881	0.013349	1
	rs1326758	G	C	168	0.547619	0.452381	0.279762	0.535714	0.184524	0.0321798	1
	rs13280245	T	G	167	0.751497	0.248503	0.556886	0.389222	0.0538922	0.0320573	1
	rs13326820	A	G	168	0.901786	0.0982143	0.821429	0.160714	0.0178571	0.02398	1
	rs13333066	C	T	168	0.535714	0.464286	0.279762	0.511905	0.208333	0.0465464	1
	rs1456731	G	T	168	0.595238	0.404762	0.547619	0.0952381	0.357143	0.0210287	1
	rs1456733	G	A	168	0.622024	0.377976	0.577381	0.0892857	0.333333	0.0196472	1
	rs1475696	C	T	168	0.877976	0.122024	0.77381	0.208333	0.0178571	0.0235231	1
	rs1480936	G	A	168	0.702381	0.297619	0.511905	0.380952	0.107143	0.0193984	1
	rs1544474	G	A	168	0.675595	0.324405	0.446429	0.458333	0.0952381	0.0161479	1
	rs1552092	C	T	166	0.710843	0.289157	0.518072	0.385542	0.0963855	0.00841805	1
	rs1555130	A	G	168	0.78869	0.21131	0.64881	0.279762	0.0714286	0.0340234	1
	rs1556591	A	G	168	0.672619	0.327381	0.446429	0.452381	0.10119	0.0467649	1
	rs1569769	C	A	168	0.636905	0.363095	0.422619	0.428571	0.14881	0.0270071	1
	rs1598856	T	C	168	0.541667	0.458333	0.285714	0.511905	0.202381	0.0338118	1
	rs1772795	G	A	168	0.52381	0.47619	0.27381	0.5	0.22619	0.0460453	1
	rs1864359	C	A	168	0.577381	0.422619	0.333333	0.488095	0.178571	0.0308351	1
	rs1864360	T	C	168	0.577381	0.422619	0.333333	0.488095	0.178571	0.0308351	1
	rs1864959	T	C	168	0.5	0.5	0.255952	0.488095	0.255952	0.0456439	1
	rs1866386	C	T	168	0.761905	0.238095	0.589286	0.345238	0.0654762	0.0418748	1
	rs1882403	C	T	168	0.675595	0.324405	0.630952	0.0892857	0.279762	0.0101657	1
	rs1966518	G	A	168	0.541667	0.458333	0.309524	0.464286	0.22619	0.00201422	1
	rs1990044	C	T	168	0.770833	0.229167	0.583333	0.375	0.0416667	0.000480087	0.89918
	rs1998516	G	A	168	0.735119	0.264881	0.565476	0.339286	0.0952381	0.0232793	1
	rs2000812	C	T	168	0.550595	0.449405	0.303571	0.494048	0.202381	0.0321317	1
	rs2007116	C	T	168	0.630952	0.369048	0.422619	0.416667	0.160714	0.0394	1
	rs2074154	T	A	168	0.818452	0.181548	0.672619	0.291667	0.0357143	0.0385723	1
	rs2076033	A	G	167	0.727545	0.272455	0.526946	0.401198	0.0718563	0.035897	1
	rs2076639	G	T	168	0.693452	0.306548	0.494048	0.39881	0.107143	0.0441584	1
	rs208694	A	G	168	0.696429	0.303571	0.494048	0.404762	0.10119	0.0436314	1
	rs2119807	C	T	168	0.6875	0.3125	0.482143	0.410714	0.107143	0.043971	1
	rs2153157	T	C	168	0.71131	0.28869	0.52381	0.375	0.10119	0.0272079	1
	rs2240520	A	C	168	0.595238	0.404762	0.339286	0.511905	0.14881	0.0210287	1
	rs2255544	G	A	168	0.866071	0.133929	0.767857	0.196429	0.0357143	0.0495291	1
	rs226199	G	C	168	0.955357	0.0446429	0.916667	0.077381	0.00595238	0.001005	0.934277
	rs2268044	G	C	168	0.806548	0.193452	0.64881	0.315476	0.0357143	0.0108556	1
	rs2269762	T	C	168	0.595238	0.404762	0.35119	0.488095	0.160714	0.041885	1
	rs2278345	A	G	168	0.78869	0.21131	0.613095	0.35119	0.0357143	0.00853481	1
	rs2286984	A	T	168	0.642857	0.357143	0.434524	0.416667	0.14881	0.037308	1
	rs2377449	G	A	168	0.58631	0.41369	0.380952	0.410714	0.208333	0.0426782	1
	rs2392707	A	T	168	0.842262	0.157738	0.714286	0.255952	0.0297619	0.0457436	1
	rs2429915	C	G	168	0.791667	0.208333	0.642857	0.297619	0.0595238	0.00844125	1
	rs2460341	C	T	168	0.776786	0.223214	0.60119	0.35119	0.047619	0.0252621	1
	rs2482427	G	C	168	0.541667	0.458333	0.285714	0.511905	0.202381	0.00781671	1
	rs249004	G	A	166	0.954819	0.0451807	0.915663	0.0783133	0.0060241	0.0247304	1
	rs2499475	T	C	168	0.502976	0.497024	0.238095	0.529762	0.232143	0.0334544	1
	rs2588566	T	C	168	0.907738	0.0922619	0.827381	0.160714	0.0119048	0.0368745	1
	rs260741	C	T	168	0.690476	0.309524	0.494048	0.392857	0.113095	0.0146314	1
	rs2664095	G	A	168	0.732143	0.267857	0.517857	0.428571	0.0535714	0.00646334	1
	rs2691669	A	C	168	0.574405	0.425595	0.327381	0.494048	0.178571	0.0223497	1
	rs2727074	C	T	168	0.678571	0.321429	0.47619	0.404762	0.119048	0.0323889	1
	rs2739260	A	G	168	0.758929	0.241071	0.571429	0.375	0.0535714	0.0203362	1
	rs27795	C	T	168	0.708333	0.291667	0.488095	0.440476	0.0714286	0.0275949	1
	rs2780895	C	T	168	0.720238	0.279762	0.505952	0.428571	0.0654762	0.0174906	1
	rs2797208	A	G	168	0.505952	0.494048	0.261905	0.488095	0.25	0.0470441	1
	rs2817806	T	A	168	0.910714	0.0892857	0.827381	0.166667	0.00595238	0.0371365	1
	rs2822437	T	C	168	0.880952	0.119048	0.779762	0.202381	0.0178571	0.0129365	1
	rs2824806	T	G	168	0.883929	0.116071	0.785714	0.196429	0.0178571	0.00624611	1
	rs2870710	C	G	168	0.66369	0.33631	0.452381	0.422619	0.125	0.00744517	1
	rs2893457	T	C	168	0.675595	0.324405	0.446429	0.458333	0.0952381	0.022541	1
	rs2952991	C	T	166	0.572289	0.427711	0.361446	0.421687	0.216867	0.0432855	1
	rs3012672	G	C	168	0.833333	0.166667	0.690476	0.285714	0.0238095	0.0481733	1
	rs3027208	T	C	168	0.616071	0.383929	0.35119	0.529762	0.119048	0.0201118	1
	rs330264	C	T	168	0.9375	0.0625	0.880952	0.113095	0.00595238	0.0105438	1
	rs339729	G	T	168	0.589286	0.410714	0.333333	0.511905	0.154762	0.0434396	1
	rs3734552	G	A	168	0.541667	0.458333	0.291667	0.5	0.208333	0.0109185	1
	rs3738935	G	T	168	0.809524	0.190476	0.654762	0.309524	0.0357143	0.0177003	1
	rs3771869	C	T	168	0.535714	0.464286	0.279762	0.511905	0.208333	0.0160558	1
	rs3779718	C	G	167	0.598802	0.401198	0.377246	0.443114	0.179641	0.0412823	1
	rs3793251	G	A	168	0.797619	0.202381	0.636905	0.321429	0.0416667	0.0314092	1
	rs3793818	T	C	168	0.660714	0.339286	0.452381	0.416667	0.130952	0.0362121	1
	rs3793823	T	G	168	0.553571	0.446429	0.327381	0.452381	0.220238	0.010822	1
	rs3793921	G	A	168	0.595238	0.404762	0.339286	0.511905	0.14881	0.0303963	1
	rs379998	A	G	168	0.839286	0.160714	0.702381	0.27381	0.0238095	0.0287357	1
	rs3806040	A	G	168	0.809524	0.190476	0.666667	0.285714	0.047619	0.0418366	1
	rs3814896	A	G	168	0.872024	0.127976	0.761905	0.220238	0.0178571	0.0451944	1
	rs3815882	G	A	168	0.925595	0.0744048	0.857143	0.136905	0.00595238	0.0229854	1
	rs3850311	T	G	168	0.613095	0.386905	0.375	0.47619	0.14881	0.00273561	1
	rs39366	T	C	168	0.779762	0.220238	0.613095	0.333333	0.0535714	0.015313	1
	rs39367	C	T	165	0.784848	0.215152	0.624242	0.321212	0.0545455	0.00896298	1
	rs4147957	T	C	168	0.639881	0.360119	0.392857	0.494048	0.113095	0.0275245	1
	rs419216	G	C	168	0.681548	0.318452	0.482143	0.39881	0.119048	0.0316833	1
	rs4246123	A	C	168	0.75	0.25	0.553571	0.392857	0.0535714	0.045045	1
	rs4378011	G	A	168	0.758929	0.241071	0.565476	0.386905	0.047619	0.0440901	1
	rs4391637	A	C	168	0.735119	0.264881	0.52381	0.422619	0.0535714	0.0232793	1
	rs4427395	G	A	168	0.592262	0.407738	0.333333	0.517857	0.14881	0.0300181	1
	rs3923115	T	C	168	0.758929	0.241071	0.565476	0.386905	0.047619	0.0440901	1
	rs4531263	T	C	168	0.660714	0.339286	0.434524	0.452381	0.113095	0.0362121	1
	rs4646594	G	T	168	0.758929	0.241071	0.553571	0.410714	0.0357143	0.0203362	1
	rs4646595	G	A	168	0.758929	0.241071	0.553571	0.410714	0.0357143	0.0203362	1
	rs4678009	T	C	168	0.630952	0.369048	0.363095	0.535714	0.10119	0.0270682	1
	rs4681668	G	A	168	0.610119	0.389881	0.416667	0.386905	0.196429	0.000114972	0.667429
	rs470278	A	C	168	0.705357	0.294643	0.511905	0.386905	0.10119	0.0285907	1
	rs4746933	C	T	168	0.553571	0.446429	0.327381	0.452381	0.220238	0.010822	1
	rs4746935	C	T	168	0.556548	0.443452	0.327381	0.458333	0.214286	0.00764738	1
	rs4760812	G	C	168	0.8125	0.1875	0.64881	0.327381	0.0238095	0.0396974	1
	rs4776943	T	C	168	0.535714	0.464286	0.297619	0.47619	0.22619	0.0160558	1
	rs4794198	C	T	168	0.779762	0.220238	0.607143	0.345238	0.047619	0.0254099	1
	rs4826274	A	C	168	0.928571	0.0714286	0.916667	0.0238095	0.0595238	0.00121196	0.934277
	rs4829168	A	T	168	0.919643	0.0803571	0.904762	0.0297619	0.0654762	0.0054905	1
	rs483050	A	G	168	0.541667	0.458333	0.291667	0.5	0.208333	0.0168225	1
	rs4838725	C	G	168	0.955357	0.0446429	0.922619	0.0654762	0.0119048	0.0231914	1
	rs4890633	A	G	168	0.613095	0.386905	0.380952	0.464286	0.154762	0.00392965	1
	rs4919048	C	T	168	0.690476	0.309524	0.511905	0.357143	0.130952	0.0436672	1
	rs4921799	G	A	168	0.791667	0.208333	0.625	0.333333	0.0416667	0.032304	1
	rs4924339	G	A	168	0.630952	0.369048	0.392857	0.47619	0.130952	0.0270682	1
	rs4951744	A	G	167	0.547904	0.452096	0.299401	0.497006	0.203593	0.0459532	1
	rs495367	T	C	168	0.672619	0.327381	0.47619	0.392857	0.130952	0.0339939	1
	rs502442	A	G	168	0.91369	0.0863095	0.845238	0.136905	0.0178571	0.0322144	1
	rs503667	G	A	168	0.809524	0.190476	0.660714	0.297619	0.0416667	0.0418366	1
	rs6421171	T	C	168	0.672619	0.327381	0.488095	0.369048	0.142857	0.0339939	1
	rs9577895	T	C	168	0.794643	0.205357	0.630952	0.327381	0.0416667	0.0484639	1
	rs10007387	T	C	168	0.58631	0.41369	0.345238	0.482143	0.172619	0.0309119	1
	rs10023055	C	T	168	0.589286	0.410714	0.345238	0.488095	0.166667	0.0218957	1
	rs1003243	G	A	168	0.636905	0.363095	0.422619	0.428571	0.14881	0.0270071	1
	rs10035627	A	G	168	0.845238	0.154762	0.708333	0.27381	0.0178571	0.0421372	1
	rs1006230	A	T	168	0.77381	0.22619	0.625	0.297619	0.077381	0.0390635	1
	rs10112206	A	C	166	0.53012	0.46988	0.289157	0.481928	0.228916	0.00330506	1
	rs10174395	G	C	168	0.830357	0.169643	0.696429	0.267857	0.0357143	0.0325016	1
	rs10177259	C	T	160	0.571875	0.428125	0.41875	0.30625	0.275	0.02171	1
	rs10195941	A	C	168	0.681548	0.318452	0.464286	0.434524	0.10119	0.0232017	1
	rs10199604	A	G	168	0.916667	0.0833333	0.845238	0.142857	0.0119048	0.014352	1
	rs1020806	C	T	168	0.520833	0.479167	0.297619	0.446429	0.255952	0.0244667	1
	rs10218698	T	C	168	0.550595	0.449405	0.327381	0.446429	0.22619	0.00503887	1
	rs10243719	T	C	168	0.776786	0.223214	0.625	0.303571	0.0714286	0.0161021	1
	rs10246449	A	G	168	0.928571	0.0714286	0.863095	0.130952	0.00595238	0.0362381	1
	rs10490211	G	A	168	0.657738	0.342262	0.428571	0.458333	0.113095	0.0357046	1
	rs10497018	A	T	164	0.67378	0.32622	0.45122	0.445122	0.103659	0.0447314	1
	rs10502483	C	T	168	0.672619	0.327381	0.470238	0.404762	0.125	0.0467649	1
	rs10510013	T	C	168	0.797619	0.202381	0.636905	0.321429	0.0416667	0.0460394	1
	rs10516254	A	G	168	0.541667	0.458333	0.315476	0.452381	0.232143	0.0109185	1
	rs10521977	G	A	168	0.636905	0.363095	0.571429	0.130952	0.297619	0.0126813	1
	rs1146081	T	C	168	0.761905	0.238095	0.607143	0.309524	0.0833333	0.0045712	1
	rs1283688	G	A	168	0.64881	0.35119	0.428571	0.440476	0.130952	0.0118159	1
	rs134277	A	G	168	0.66369	0.33631	0.404762	0.517857	0.077381	0.0240809	1
	rs1352037	T	C	168	0.672619	0.327381	0.470238	0.404762	0.125	0.0467649	1
	rs1370905	T	G	168	0.568452	0.431548	0.321429	0.494048	0.184524	0.00190393	1
	rs1402195	G	C	168	0.732143	0.267857	0.535714	0.392857	0.0714286	0.0245341	1
	rs1446742	G	C	163	0.690184	0.309816	0.533742	0.312883	0.153374	0.0128105	1
	rs1452374	A	G	168	0.77381	0.22619	0.60119	0.345238	0.0535714	0.0390635	1
	rs1473729	C	T	168	0.681548	0.318452	0.470238	0.422619	0.107143	0.0469681	1
	rs1475072	A	G	168	0.860119	0.139881	0.72619	0.267857	0.00595238	0.0205571	1
	rs1479927	A	G	168	0.782738	0.217262	0.714286	0.136905	0.14881	0.0150103	1
	rs1482162	G	A	168	0.547619	0.452381	0.267857	0.559524	0.172619	0.0112856	1
	rs1501803	A	G	163	0.631902	0.368098	0.392638	0.478528	0.128834	0.0356651	1
	rs1507909	T	C	168	0.556548	0.443452	0.303571	0.505952	0.190476	0.0330401	1
	rs1541200	G	A	168	0.77381	0.22619	0.595238	0.357143	0.047619	0.0173914	1
	rs1549310	T	C	168	0.866071	0.133929	0.767857	0.196429	0.0357143	0.00623944	1
	rs1554913	T	C	168	0.5625	0.4375	0.511905	0.10119	0.386905	0.0154794	1
	rs1725261	T	G	162	0.617284	0.382716	0.407407	0.419753	0.17284	0.00901256	1
	rs1733432	A	G	168	0.541667	0.458333	0.291667	0.5	0.208333	0.0448803	1
	rs1821895	C	T	168	0.532738	0.467262	0.279762	0.505952	0.214286	0.00323214	1
	rs1826850	C	T	168	0.699405	0.300595	0.47619	0.446429	0.077381	0.00139305	0.934277
	rs1841317	C	A	167	0.601796	0.398204	0.365269	0.473054	0.161677	0.000616119	0.934277
	rs1868790	T	A	168	0.619048	0.380952	0.392857	0.452381	0.154762	0.0205871	1
	rs1869479	G	T	168	0.577381	0.422619	0.345238	0.464286	0.190476	0.0227451	1
	rs1869892	G	T	168	0.6875	0.3125	0.47619	0.422619	0.10119	0.0148924	1
	rs1884103	A	C	168	0.592262	0.407738	0.386905	0.410714	0.202381	0.0430032	1
	rs1884377	T	G	167	0.622754	0.377246	0.383234	0.479042	0.137725	0.0280824	1
	rs1895858	A	G	168	0.845238	0.154762	0.702381	0.285714	0.0119048	0.0264494	1
	rs1902939	A	T	167	0.652695	0.347305	0.407186	0.491018	0.101796	0.0354987	1
	rs1938369	G	A	168	0.568452	0.431548	0.327381	0.482143	0.190476	0.0323088	1
	rs1954959	A	G	168	0.607143	0.392857	0.363095	0.488095	0.14881	0.00623154	1
	rs197627	T	C	168	0.568452	0.431548	0.333333	0.470238	0.196429	0.0323088	1
	rs1998757	C	G	168	0.744048	0.255952	0.547619	0.392857	0.0595238	0.00362986	1
	rs2009581	G	A	168	0.529762	0.470238	0.27381	0.511905	0.214286	0.0111013	1
	rs2025005	T	C	168	0.848214	0.151786	0.708333	0.279762	0.0119048	0.0267116	1
	rs2026319	G	C	167	0.775449	0.224551	0.616766	0.317365	0.0658683	0.0356035	1
	rs2066030	A	T	168	0.642857	0.357143	0.434524	0.416667	0.14881	0.037308	1
	rs2080418	C	T	168	0.735119	0.264881	0.565476	0.339286	0.0952381	0.0352203	1
	rs2085035	A	C	167	0.919162	0.0808383	0.850299	0.137725	0.011976	0.00567908	1
	rs209580	T	C	168	0.821429	0.178571	0.660714	0.321429	0.0178571	0.0381204	1
	rs2104452	C	T	168	0.541667	0.458333	0.291667	0.5	0.208333	0.0338118	1
	rs2119123	T	G	168	0.550595	0.449405	0.309524	0.482143	0.208333	0.0321317	1
	rs2119420	G	A	168	0.654762	0.345238	0.404762	0.5	0.0952381	0.00754762	1
	rs2160730	G	A	168	0.690476	0.309524	0.494048	0.392857	0.113095	0.0311905	1
	rs2193981	G	T	168	0.809524	0.190476	0.678571	0.261905	0.0595238	0.0177003	1
	rs2267229	G	C	168	0.744048	0.255952	0.535714	0.416667	0.047619	0.0321063	1
	rs2282063	C	T	168	0.630952	0.369048	0.380952	0.5	0.119048	0.001441	0.934277
	rs2286183	A	G	168	0.619048	0.380952	0.375	0.488095	0.136905	0.0410502	1
	rs2291680	G	A	168	0.5625	0.4375	0.35119	0.422619	0.22619	0.0233901	1
	rs2296177	C	G	168	0.514881	0.485119	0.279762	0.470238	0.25	0.0034757	1
	rs2350386	G	C	168	0.735119	0.264881	0.529762	0.410714	0.0595238	0.0157307	1
	rs2353974	G	A	166	0.539157	0.460843	0.283133	0.512048	0.204819	0.00450445	1
	rs2363079	C	T	168	0.52381	0.47619	0.291667	0.464286	0.244048	0.0460453	1
	rs2404710	G	T	168	0.610119	0.389881	0.380952	0.458333	0.160714	0.0201097	1
	rs2437993	A	T	168	0.770833	0.229167	0.607143	0.327381	0.0654762	0.0108618	1
	rs2474884	T	C	168	0.845238	0.154762	0.72619	0.238095	0.0357143	0.00578599	1
	rs2477863	G	T	168	0.764881	0.235119	0.577381	0.375	0.047619	0.0405692	1
	rs2514864	T	C	166	0.638554	0.361446	0.433735	0.409639	0.156627	0.011344	1
	rs2567440	A	C	168	0.744048	0.255952	0.559524	0.369048	0.0714286	0.014173	1
	rs2646393	A	C	168	0.610119	0.389881	0.386905	0.446429	0.166667	0.00634885	1
	rs2646395	T	C	168	0.610119	0.389881	0.386905	0.446429	0.166667	0.00634885	1
	rs2656989	C	T	168	0.806548	0.193452	0.64881	0.315476	0.0357143	0.0108556	1
	rs2718054	T	A	168	0.761905	0.238095	0.607143	0.309524	0.0833333	0.000492908	0.89918
	rs272565	C	T	167	0.511976	0.488024	0.293413	0.437126	0.269461	0.0049988	1
	rs273740	A	G	168	0.580357	0.419643	0.339286	0.482143	0.178571	0.0310744	1
	rs2738723	G	T	168	0.821429	0.178571	0.690476	0.261905	0.047619	0.0154033	1
	rs279981	T	C	168	0.71131	0.28869	0.482143	0.458333	0.0595238	0.0402077	1
	rs2814723	C	T	168	0.616071	0.383929	0.39881	0.434524	0.166667	0.0406115	1
	rs2824416	A	C	167	0.922156	0.0778443	0.850299	0.143713	0.00598802	0.0121236	1
	rs2825087	A	C	168	0.550595	0.449405	0.339286	0.422619	0.238095	0.00503887	1
	rs2873611	A	G	168	0.714286	0.285714	0.511905	0.404762	0.0833333	0.0274262	1
	rs2937562	C	T	168	0.52381	0.47619	0.27381	0.5	0.22619	0.0460453	1
	rs2937564	C	T	167	0.520958	0.479042	0.269461	0.502994	0.227545	0.0471693	1
	rs2938486	T	C	168	0.583333	0.416667	0.369048	0.428571	0.202381	0.00117997	0.934277
	rs298558	C	A	168	0.901786	0.0982143	0.815476	0.172619	0.0119048	0.02398	1
	rs2986671	T	G	168	0.583333	0.416667	0.339286	0.488095	0.172619	0.0318693	1
	rs304990	G	C	168	0.738095	0.261905	0.553571	0.369048	0.077381	0.0485736	1
	rs3105715	T	A	168	0.75	0.25	0.559524	0.380952	0.0595238	0.00864018	1
	rs313649	T	A	168	0.592262	0.407738	0.357143	0.470238	0.172619	0.0300181	1
	rs31886	C	G	168	0.854167	0.145833	0.744048	0.220238	0.0357143	0.0388618	1
	rs321244	A	C	168	0.755952	0.244048	0.577381	0.357143	0.0654762	0.0447299	1
	rs344478	T	G	168	0.904762	0.0952381	0.815476	0.178571	0.00595238	0.0108569	1
	rs351364	T	A	168	0.616071	0.383929	0.363095	0.505952	0.130952	0.0284315	1
	rs3752543	C	T	168	0.6875	0.3125	0.482143	0.410714	0.107143	0.0148924	1
	rs3764159	A	C	168	0.553571	0.446429	0.291667	0.52381	0.184524	0.0445631	1
	rs3768813	T	C	168	0.806548	0.193452	0.64881	0.315476	0.0357143	0.0108556	1
	rs3770955	T	A	168	0.577381	0.422619	0.315476	0.52381	0.160714	0.0445302	1
	rs3773052	G	C	168	0.553571	0.446429	0.291667	0.52381	0.184524	0.0227106	1
	rs3785457	A	G	168	0.508929	0.491071	0.25	0.517857	0.232143	0.0240109	1
	rs3793605	T	G	168	0.693452	0.306548	0.452381	0.482143	0.0654762	0.0441584	1
	rs3801650	T	A	168	0.738095	0.261905	0.535714	0.404762	0.0595238	0.0037579	1
	rs3820852	G	T	168	0.830357	0.169643	0.684524	0.291667	0.0238095	0.0211503	1
	rs3843695	G	T	168	0.916667	0.0833333	0.845238	0.142857	0.0119048	0.0274475	1
	rs4072569	G	A	168	0.883929	0.116071	0.857143	0.0535714	0.0892857	0.0355734	1
	rs4077751	G	C	168	0.517857	0.482143	0.25	0.535714	0.214286	0.0461206	1
	rs4235686	A	G	168	0.764881	0.235119	0.60119	0.327381	0.0714286	0.000907335	0.934277
	rs42395	A	G	168	0.654762	0.345238	0.428571	0.452381	0.119048	0.0257273	1
	rs4295687	T	A	168	0.565476	0.434524	0.339286	0.452381	0.208333	0.0226611	1
	rs4385986	C	T	168	0.684524	0.315476	0.488095	0.392857	0.119048	0.0316135	1
[truncated: 1,962 more rows]
