# Supplementary material for: Application of a Combination of a Knowledge-Based Algorithm and 2-Stage Screening to Hypothesis-Free Genomic Data on Irinotecan-Treated Patients for Identification of a Candidate Single Nucleotide Polymorphism Related to an Adverse Effect
Source: PLoS One. 2014 Aug 15;9(8):e105160. doi: 10.1371/journal.pone.0105160 (PMC4134257; doi:10.1371/journal.pone.0105160)
Supplement: Table S4 — Statistical information on the chemotherapeutic response (incidence of grade ≥3 neutropenia) of irinotecan-treated cancer patients ( p <0.05). RS number: reference SNP identification number in dbSNP; p values were calculated using Fisher's exact test and q values were calculated using the Benjamini-Hochberg (BH) method from p values. (XLS) [file pone.0105160.s004.xls]

## Sheet: TableS4
	Table S4
	RS number	Major allele	Minor allele	Sample size	Ratio of major allele	Ratio of minor allele	Ratio of major homozygote	Ratio of heterozygote	Ratio of minor homozygote	p value	q value
	rs1002329	G	A	168	0.860119	0.139881	0.732143	0.255952	0.0119048	0.0260708	1
	rs1003737	G	T	168	0.776786	0.223214	0.607143	0.339286	0.0535714	0.0344438	1
	rs1004705	A	C	168	0.839286	0.160714	0.797619	0.0833333	0.119048	0.0162164	1
	rs1007460	C	T	167	0.742515	0.257485	0.568862	0.347305	0.0838323	0.0224111	1
	rs1007750	C	A	168	0.842262	0.157738	0.708333	0.267857	0.0238095	0.0493083	1
	rs1016812	T	C	168	0.58631	0.41369	0.547619	0.077381	0.375	0.00255319	0.951326
	rs1017061	T	C	168	0.699405	0.300595	0.505952	0.386905	0.107143	0.0412083	1
	rs1018358	G	A	167	0.562874	0.437126	0.329341	0.467066	0.203593	0.0453947	1
	rs1020812	A	G	168	0.821429	0.178571	0.684524	0.27381	0.0416667	0.0141636	1
	rs1024080	C	T	168	0.547619	0.452381	0.321429	0.452381	0.22619	0.0270703	1
	rs1025217	T	C	168	0.78869	0.21131	0.625	0.327381	0.047619	0.0066477	0.985599
	rs1027515	G	C	168	0.535714	0.464286	0.47619	0.119048	0.404762	0.0356532	1
	rs1027532	T	C	168	0.627976	0.372024	0.392857	0.470238	0.136905	0.0119762	1
	rs1029182	A	G	168	0.511905	0.488095	0.255952	0.511905	0.232143	0.00290535	0.961586
	rs1029718	G	C	168	0.547619	0.452381	0.297619	0.5	0.202381	0.0199547	1
	rs1030406	A	C	168	0.842262	0.157738	0.708333	0.267857	0.0238095	0.0152683	1
	rs1033391	G	A	168	0.5625	0.4375	0.309524	0.505952	0.184524	0.0345844	1
	rs1033566	T	C	168	0.699405	0.300595	0.5	0.39881	0.10119	0.0412083	1
	rs1037037	A	G	168	0.678571	0.321429	0.458333	0.440476	0.10119	0.04506	1
	rs10451	G	A	168	0.613095	0.386905	0.375	0.47619	0.14881	0.0175148	1
	rs1046661	A	G	168	0.508929	0.491071	0.303571	0.410714	0.285714	0.0472597	1
	rs1050382	T	C	168	0.699405	0.300595	0.488095	0.422619	0.0892857	0.0412083	1
	rs1054368	A	G	168	0.684524	0.315476	0.470238	0.428571	0.10119	0.0247694	1
	rs1055356	A	G	168	0.785714	0.214286	0.613095	0.345238	0.0416667	0.0103923	0.992138
	rs1057558	T	C	168	0.779762	0.220238	0.583333	0.392857	0.0238095	0.0461214	1
	rs1073636	T	A	168	0.821429	0.178571	0.678571	0.285714	0.0357143	0.0437371	1
	rs11062	A	G	168	0.574405	0.425595	0.327381	0.494048	0.178571	0.00741259	0.985599
	rs1110274	G	T	168	0.544643	0.455357	0.291667	0.505952	0.202381	0.01477	1
	rs1126487	A	T	167	0.772455	0.227545	0.598802	0.347305	0.0538922	0.0480168	1
	rs1127460	C	T	168	0.797619	0.202381	0.619048	0.357143	0.0238095	3.03499e-05	0.551398
	rs1134123	T	G	168	0.672619	0.327381	0.452381	0.440476	0.107143	0.00481242	0.961586
	rs1149321	G	A	168	0.681548	0.318452	0.470238	0.422619	0.107143	0.0182076	1
	rs1150613	A	G	167	0.796407	0.203593	0.634731	0.323353	0.0419162	0.0398991	1
	rs1154782	T	A	168	0.654762	0.345238	0.595238	0.119048	0.285714	0.0053556	0.961586
	rs1207480	C	T	167	0.841317	0.158683	0.802395	0.0778443	0.11976	0.0346967	1
	rs1230103	G	A	168	0.52381	0.47619	0.27381	0.5	0.22619	0.0113731	0.992138
	rs12731	T	C	168	0.607143	0.392857	0.357143	0.5	0.142857	0.032583	1
	rs1282280	A	G	168	0.556548	0.443452	0.315476	0.482143	0.202381	0.00784823	0.985599
	rs1288588	C	T	168	0.604167	0.395833	0.339286	0.529762	0.130952	0.0320355	1
	rs1316754	T	C	168	0.508929	0.491071	0.470238	0.077381	0.452381	0.00137803	0.835445
	rs1317146	G	T	168	0.681548	0.318452	0.47619	0.410714	0.113095	0.0441203	1
	rs1317201	A	G	168	0.610119	0.389881	0.547619	0.125	0.327381	0.00154897	0.847664
	rs1317992	T	G	168	0.934524	0.0654762	0.880952	0.107143	0.0119048	0.0470151	1
	rs1334334	C	T	168	0.839286	0.160714	0.702381	0.27381	0.0238095	0.035834	1
	rs1339600	G	C	168	0.616071	0.383929	0.571429	0.0892857	0.339286	0.023366	1
	rs1345052	C	T	168	0.755952	0.244048	0.589286	0.333333	0.077381	0.0209959	1
	rs1346604	G	C	168	0.675595	0.324405	0.464286	0.422619	0.113095	0.0340616	1
	rs1347166	T	C	167	0.640719	0.359281	0.413174	0.45509	0.131737	0.0287444	1
	rs1354756	C	T	168	0.547619	0.452381	0.315476	0.464286	0.220238	0.0150011	1
	rs1362571	A	C	167	0.790419	0.209581	0.628743	0.323353	0.0479042	0.0097208	0.992138
	rs1368014	C	T	167	0.742515	0.257485	0.550898	0.383234	0.0658683	0.0164372	1
	rs1368888	G	C	168	0.824405	0.175595	0.696429	0.255952	0.047619	0.0200531	1
	rs1372971	G	A	168	0.505952	0.494048	0.25	0.511905	0.238095	0.000945752	0.774043
	rs1377003	G	A	168	0.645833	0.354167	0.428571	0.434524	0.136905	0.0498448	1
	rs1383348	A	G	168	0.550595	0.449405	0.327381	0.446429	0.22619	0.0056012	0.961586
	rs1393221	C	T	168	0.53869	0.46131	0.321429	0.434524	0.244048	0.0363222	1
	rs1393901	A	G	168	0.6875	0.3125	0.482143	0.410714	0.107143	0.00913633	0.992138
	rs14028	A	G	168	0.729167	0.270833	0.553571	0.35119	0.0952381	0.0262976	1
	rs1407392	A	G	168	0.883929	0.116071	0.785714	0.196429	0.0178571	0.0384484	1
	rs1408656	A	G	168	0.574405	0.425595	0.309524	0.529762	0.160714	0.01933	1
	rs1412998	T	G	168	0.675595	0.324405	0.464286	0.422619	0.113095	0.0133932	1
	rs1415505	A	G	168	0.803571	0.196429	0.625	0.357143	0.0178571	0.0375572	1
	rs1418720	G	A	168	0.511905	0.488095	0.267857	0.488095	0.244048	0.00584956	0.961586
	rs1421780	G	A	168	0.758929	0.241071	0.595238	0.327381	0.077381	0.0045008	0.961586
	rs1423049	C	T	168	0.866071	0.133929	0.755952	0.220238	0.0238095	0.0150722	1
	rs1423492	C	T	168	0.693452	0.306548	0.494048	0.39881	0.107143	0.0419656	1
	rs1432881	T	C	168	0.541667	0.458333	0.327381	0.428571	0.244048	0.027693	1
	rs1441166	C	T	168	0.931548	0.0684524	0.875	0.113095	0.0119048	0.0294416	1
	rs1442660	T	C	168	0.535714	0.464286	0.279762	0.511905	0.208333	0.0152255	1
	rs1453318	A	G	167	0.658683	0.341317	0.42515	0.467066	0.107784	0.00233132	0.940649
	rs1474935	C	T	168	0.616071	0.383929	0.39881	0.434524	0.166667	0.0125893	1
	rs1475424	G	A	168	0.928571	0.0714286	0.875	0.107143	0.0178571	0.0181074	1
	rs1475977	A	G	168	0.809524	0.190476	0.642857	0.333333	0.0238095	0.0361364	1
	rs1477340	T	C	168	0.684524	0.315476	0.464286	0.440476	0.0952381	0.0247694	1
	rs1484321	G	T	168	0.848214	0.151786	0.72619	0.244048	0.0297619	0.0141309	1
	rs1486155	A	G	168	0.83631	0.16369	0.720238	0.232143	0.047619	0.0113297	0.992138
	rs1491074	G	A	168	0.71131	0.28869	0.482143	0.458333	0.0595238	0.0393425	1
	rs149156	G	A	168	0.622024	0.377976	0.386905	0.470238	0.142857	0.0405459	1
	rs1495816	C	T	168	0.592262	0.407738	0.375	0.434524	0.190476	0.0248805	1
	rs1505820	C	T	168	0.696429	0.303571	0.482143	0.428571	0.0892857	0.0227605	1
	rs1509317	T	C	168	0.559524	0.440476	0.321429	0.47619	0.202381	0.0144509	1
	rs1510233	C	G	168	0.541667	0.458333	0.482143	0.119048	0.39881	0.0200219	1
	rs1517985	A	C	168	0.505952	0.494048	0.220238	0.571429	0.208333	0.0361214	1
	rs1519159	T	C	167	0.562874	0.437126	0.317365	0.491018	0.191617	0.0338694	1
	rs1522926	A	G	168	0.72619	0.27381	0.541667	0.369048	0.0892857	0.0131771	1
	rs1525760	T	C	168	0.857143	0.142857	0.738095	0.238095	0.0238095	0.0413942	1
	rs1530541	G	A	168	0.66369	0.33631	0.446429	0.434524	0.119048	0.0194236	1
	rs1536556	A	G	168	0.77381	0.22619	0.625	0.297619	0.077381	0.0124292	1
	rs1537418	A	C	168	0.613095	0.386905	0.369048	0.488095	0.142857	0.0316682	1
	rs1543859	T	C	165	0.575758	0.424242	0.327273	0.49697	0.175758	0.0327329	1
	rs1555454	A	G	168	0.77381	0.22619	0.589286	0.369048	0.0416667	0.0124292	1
	rs1555878	C	G	165	0.630303	0.369697	0.412121	0.436364	0.151515	0.0215047	1
	rs1556358	G	A	168	0.794643	0.205357	0.642857	0.303571	0.0535714	0.000348331	0.762386
	rs1560194	G	T	168	0.860119	0.139881	0.732143	0.255952	0.0119048	0.00654802	0.985599
	rs1560657	A	G	168	0.800595	0.199405	0.642857	0.315476	0.0416667	0.0271267	1
	rs1562137	T	A	168	0.598214	0.401786	0.369048	0.458333	0.172619	0.0434901	1
	rs1565863	G	A	168	0.681548	0.318452	0.470238	0.422619	0.107143	0.0128038	1
	rs1566588	C	T	168	0.589286	0.410714	0.541667	0.0952381	0.363095	0.025306	1
	rs1575093	C	T	167	0.679641	0.320359	0.634731	0.0898204	0.275449	0.00924845	0.992138
	rs160195	T	G	168	0.547619	0.452381	0.339286	0.416667	0.244048	0.0270703	1
	rs1609996	C	T	168	0.565476	0.434524	0.333333	0.464286	0.202381	0.0199165	1
	rs1617234	T	C	168	0.803571	0.196429	0.654762	0.297619	0.047619	0.00528607	0.961586
	rs1637503	T	C	168	0.642857	0.357143	0.410714	0.464286	0.125	0.0112263	0.992138
	rs1642031	G	A	168	0.72619	0.27381	0.494048	0.464286	0.0416667	0.0131771	1
	rs1669694	C	G	168	0.559524	0.440476	0.315476	0.488095	0.196429	0.035561	1
	rs1671063	T	C	168	0.532738	0.467262	0.297619	0.470238	0.232143	0.0360153	1
	rs168061	T	C	168	0.64881	0.35119	0.410714	0.47619	0.113095	0.0374621	1
	rs169566	T	A	167	0.793413	0.206587	0.628743	0.329341	0.0419162	0.0407319	1
	rs169902	A	G	168	0.666667	0.333333	0.440476	0.452381	0.107143	0.0362716	1
	rs1705565	C	T	167	0.538922	0.461078	0.311377	0.45509	0.233533	0.00760784	0.985599
	rs1705772	C	T	166	0.849398	0.150602	0.728916	0.240964	0.0301205	0.02979	1
	rs173702	A	G	168	0.541667	0.458333	0.297619	0.488095	0.214286	0.0200219	1
	rs1740694	C	T	167	0.661677	0.338323	0.419162	0.48503	0.0958084	0.0138593	1
	rs1740696	A	G	165	0.618182	0.381818	0.369697	0.49697	0.133333	0.00863799	0.992138
	rs17497	C	G	168	0.720238	0.279762	0.52381	0.392857	0.0833333	0.0269518	1
	rs175138	A	G	168	0.547619	0.452381	0.267857	0.559524	0.172619	0.0467164	1
	rs175139	T	C	168	0.547619	0.452381	0.267857	0.559524	0.172619	0.0467164	1
	rs1776964	A	G	168	0.60119	0.39881	0.375	0.452381	0.172619	0.00986064	0.992138
	rs1799429	T	C	168	0.77381	0.22619	0.607143	0.333333	0.0595238	0.0173844	1
	rs1806753	A	C	167	0.781437	0.218563	0.586826	0.389222	0.0239521	0.00127289	0.835445
	rs1841925	G	A	167	0.844311	0.155689	0.706587	0.275449	0.0179641	0.0214886	1
	rs1850548	C	G	168	0.613095	0.386905	0.357143	0.511905	0.130952	0.0416855	1
	rs1857454	G	A	168	0.630952	0.369048	0.410714	0.440476	0.14881	0.0163461	1
	rs1857502	T	G	168	0.529762	0.470238	0.291667	0.47619	0.232143	0.0111203	0.992138
	rs1866896	C	T	168	0.553571	0.446429	0.303571	0.5	0.196429	0.0460143	1
	rs1866933	G	A	168	0.541667	0.458333	0.470238	0.142857	0.386905	0.0353919	1
	rs1868529	T	C	168	0.508929	0.491071	0.27381	0.470238	0.255952	0.015262	1
	rs1871692	G	T	168	0.71131	0.28869	0.52381	0.375	0.10119	0.0283038	1
	rs1874037	G	A	168	0.502976	0.497024	0.446429	0.113095	0.440476	0.00805511	0.985599
	rs1874361	T	G	168	0.681548	0.318452	0.47619	0.410714	0.113095	0.0336129	1
	rs1875714	T	C	168	0.6875	0.3125	0.482143	0.410714	0.107143	0.00913633	0.992138
	rs1876586	A	G	168	0.824405	0.175595	0.708333	0.232143	0.0595238	0.0298246	1
	rs1879156	T	C	168	0.532738	0.467262	0.27381	0.517857	0.208333	0.0468142	1
	rs1881114	C	G	168	0.574405	0.425595	0.327381	0.494048	0.178571	0.0343595	1
	rs1885643	T	A	168	0.565476	0.434524	0.517857	0.0952381	0.386905	0.0199165	1
	rs1888952	C	T	168	0.901786	0.0982143	0.815476	0.172619	0.0119048	0.015227	1
	rs1890139	G	A	167	0.622754	0.377246	0.353293	0.538922	0.107784	0.00298197	0.961586
	rs189372	G	A	168	0.625	0.375	0.392857	0.464286	0.142857	0.00016083	0.762386
	rs1917863	A	G	168	0.589286	0.410714	0.369048	0.440476	0.190476	0.044188	1
	rs1921361	T	C	168	0.616071	0.383929	0.553571	0.125	0.321429	0.00646407	0.985599
	rs1933705	G	T	168	0.642857	0.357143	0.416667	0.452381	0.130952	0.00414309	0.961586
	rs1934405	G	A	168	0.642857	0.357143	0.422619	0.440476	0.136905	0.00836357	0.992138
	rs1934712	C	T	168	0.6875	0.3125	0.470238	0.434524	0.0952381	0.0332016	1
	rs1943329	T	C	168	0.803571	0.196429	0.642857	0.321429	0.0357143	0.012205	1
	rs1959068	C	T	168	0.782738	0.217262	0.60119	0.363095	0.0357143	0.0110863	0.992138
	rs1962423	T	A	168	0.604167	0.395833	0.339286	0.529762	0.130952	0.0248648	1
	rs1979423	T	C	168	0.907738	0.0922619	0.827381	0.160714	0.0119048	0.0360103	1
	rs1980653	T	C	168	0.651786	0.348214	0.422619	0.458333	0.119048	0.0149991	1
	rs1981846	T	G	161	0.5	0.5	0.236025	0.52795	0.236025	0.0318849	1
	rs1983380	A	T	167	0.688623	0.311377	0.461078	0.45509	0.0838323	0.0423971	1
	rs1984191	A	C	168	0.559524	0.440476	0.309524	0.5	0.190476	0.00564534	0.961586
	rs1984661	A	G	167	0.682635	0.317365	0.491018	0.383234	0.125749	0.000356193	0.762386
	rs1986778	C	T	168	0.672619	0.327381	0.458333	0.428571	0.113095	0.0254932	1
	rs1996562	A	G	168	0.642857	0.357143	0.39881	0.488095	0.113095	0.0112263	0.992138
	rs1997484	A	T	168	0.571429	0.428571	0.309524	0.52381	0.166667	0.0194087	1
	rs1999562	G	A	168	0.625	0.375	0.386905	0.47619	0.136905	0.0414741	1
	rs2001945	C	G	168	0.52381	0.47619	0.27381	0.5	0.22619	0.0468233	1
	rs2008687	C	T	168	0.696429	0.303571	0.517857	0.357143	0.125	0.0417077	1
	rs2011596	C	T	168	0.85119	0.14881	0.714286	0.27381	0.0119048	0.0452814	1
	rs2014158	G	A	168	0.633929	0.366071	0.404762	0.458333	0.136905	0.0298171	1
	rs2024046	G	C	167	0.856287	0.143713	0.736527	0.239521	0.0239521	0.00709284	0.985599
	rs2024487	A	G	168	0.535714	0.464286	0.303571	0.464286	0.232143	0.0152255	1
	rs2027152	T	C	168	0.592262	0.407738	0.327381	0.529762	0.142857	0.0135777	1
	rs2035415	C	T	168	0.657738	0.342262	0.416667	0.482143	0.10119	0.0274415	1
	rs2040405	C	G	168	0.517857	0.482143	0.267857	0.5	0.232143	0.00801449	0.985599
	rs2040587	C	T	168	0.613095	0.386905	0.380952	0.464286	0.154762	0.0175148	1
	rs2041524	G	C	168	0.550595	0.449405	0.285714	0.529762	0.184524	0.0461627	1
	rs2041765	C	T	168	0.827381	0.172619	0.696429	0.261905	0.0416667	0.0417059	1
	rs2043138	G	C	168	0.75	0.25	0.595238	0.309524	0.0952381	0.0072928	0.985599
	rs2048256	C	G	168	0.580357	0.419643	0.35119	0.458333	0.190476	0.0344825	1
	rs2050638	T	C	167	0.706587	0.293413	0.497006	0.419162	0.0838323	0.0211694	1
	rs2054210	A	C	167	0.694611	0.305389	0.502994	0.383234	0.113772	0.0411498	1
	rs2054789	G	A	168	0.681548	0.318452	0.482143	0.39881	0.119048	0.0128038	1
	rs2057099	G	A	152	0.970395	0.0296053	0.967105	0.00657895	0.0263158	0.00499217	0.961586
	rs2058912	A	G	168	0.886905	0.113095	0.791667	0.190476	0.0178571	0.00884309	0.992138
	rs2060250	C	T	168	0.729167	0.270833	0.547619	0.363095	0.0892857	0.0262976	1
	rs2060279	A	G	168	0.744048	0.255952	0.553571	0.380952	0.0654762	0.0232972	1
	rs206037	T	C	167	0.583832	0.416168	0.508982	0.149701	0.341317	0.000794146	0.762386
	rs2074686	G	A	168	0.592262	0.407738	0.375	0.434524	0.190476	0.033232	1
	rs2075630	G	A	168	0.821429	0.178571	0.684524	0.27381	0.0416667	0.030724	1
	rs209219	C	G	168	0.64881	0.35119	0.613095	0.0714286	0.315476	0.00394007	0.961586
	rs2151065	T	C	168	0.901786	0.0982143	0.815476	0.172619	0.0119048	0.00139824	0.835445
	rs217967	A	G	168	0.854167	0.145833	0.839286	0.0297619	0.130952	0.00744925	0.985599
	rs2258	C	T	166	0.743976	0.256024	0.578313	0.331325	0.0903614	0.0156628	1
	rs241385	G	A	168	0.630952	0.369048	0.589286	0.0833333	0.327381	0.00423035	0.961586
	rs241771	A	G	168	0.717262	0.282738	0.529762	0.375	0.0952381	0.0375543	1
	rs242461	T	G	166	0.945783	0.0542169	0.921687	0.0481928	0.0301205	0.048459	1
	rs244059	T	A	168	0.720238	0.279762	0.535714	0.369048	0.0952381	0.0494019	1
	rs246185	G	A	168	0.5	0.5	0.238095	0.52381	0.238095	0.0360416	1
	rs2474386	T	A	167	0.60479	0.39521	0.365269	0.479042	0.155689	0.0173324	1
	rs254670	C	T	168	0.8125	0.1875	0.660714	0.303571	0.0357143	0.0335665	1
	rs254744	C	T	168	0.574405	0.425595	0.315476	0.517857	0.166667	0.0448342	1
	rs264011	T	C	168	0.559524	0.440476	0.315476	0.488095	0.196429	0.0455016	1
	rs269384	G	C	168	0.907738	0.0922619	0.845238	0.125	0.0297619	0.0129894	1
	rs274133	T	C	168	0.619048	0.380952	0.386905	0.464286	0.14881	0.0309134	1
	rs281265	C	A	168	0.5	0.5	0.261905	0.47619	0.261905	0.0057641	0.961586
	rs2824776	C	G	168	0.916667	0.0833333	0.85119	0.130952	0.0178571	0.0484854	1
	rs2837622	A	G	168	0.553571	0.446429	0.291667	0.52381	0.184524	0.0265823	1
	rs2838970	C	T	167	0.808383	0.191617	0.652695	0.311377	0.0359281	0.048906	1
	rs288052	A	T	168	0.752976	0.247024	0.547619	0.410714	0.0416667	0.0020602	0.926137
	rs2894891	A	G	168	0.595238	0.404762	0.357143	0.47619	0.166667	0.00698163	0.985599
	rs291224	G	C	168	0.675595	0.324405	0.446429	0.458333	0.0952381	0.0340616	1
	rs293244	A	C	168	0.684524	0.315476	0.482143	0.404762	0.113095	0.0042972	0.961586
	rs306593	G	A	168	0.529762	0.470238	0.285714	0.488095	0.22619	0.0272096	1
	rs308371	T	A	168	0.529762	0.470238	0.297619	0.464286	0.238095	0.0469033	1
	rs312788	T	G	168	0.875	0.125	0.761905	0.22619	0.0119048	0.0201825	1
	rs323005	A	T	168	0.651786	0.348214	0.422619	0.458333	0.119048	0.000505865	0.762386
	rs331635	C	T	168	0.502976	0.497024	0.255952	0.494048	0.25	0.0368719	1
	rs338555	T	C	168	0.684524	0.315476	0.47619	0.416667	0.107143	0.0446183	1
	rs339681	G	C	168	0.651786	0.348214	0.428571	0.446429	0.125	0.0376678	1
	rs36178	G	A	168	0.5	0.5	0.25	0.5	0.25	0.0057641	0.961586
	rs36547	A	C	168	0.517857	0.482143	0.315476	0.404762	0.279762	0.0272274	1
	rs3793670	C	A	168	0.541667	0.458333	0.285714	0.511905	0.202381	0.00819801	0.988507
	rs402537	T	C	167	0.775449	0.224551	0.730539	0.0898204	0.179641	0.00341467	0.961586
	rs411103	A	T	168	0.550595	0.449405	0.297619	0.505952	0.196429	0.0200526	1
	rs416666	C	T	168	0.622024	0.377976	0.577381	0.0892857	0.333333	0.0314116	1
	rs42611	C	A	167	0.829341	0.170659	0.670659	0.317365	0.011976	0.039282	1
	rs460574	C	T	168	0.702381	0.297619	0.5	0.404762	0.0952381	0.0402149	1
	rs463659	A	C	168	0.928571	0.0714286	0.863095	0.130952	0.00595238	0.0181074	1
	rs472223	A	G	168	0.800595	0.199405	0.678571	0.244048	0.077381	0.0271267	1
	rs4801954	A	C	168	0.651786	0.348214	0.434524	0.434524	0.130952	0.0376678	1
	rs494331	G	C	167	0.517964	0.482036	0.257485	0.520958	0.221557	0.0146975	1
	rs510719	C	T	168	0.657738	0.342262	0.404762	0.505952	0.0892857	0.020075	1
	rs515854	T	C	168	0.809524	0.190476	0.654762	0.309524	0.0357143	0.0175072	1
	rs548388	T	C	168	0.639881	0.360119	0.386905	0.505952	0.107143	0.00815258	0.985599
	rs574914	C	T	168	0.741071	0.258929	0.565476	0.35119	0.0833333	0.0439811	1
	rs577876	G	A	168	0.598214	0.401786	0.357143	0.482143	0.160714	0.0434901	1
	rs586853	A	T	168	0.565476	0.434524	0.303571	0.52381	0.172619	0.0075183	0.985599
	rs601535	G	A	168	0.58631	0.41369	0.369048	0.434524	0.196429	0.03407	1
	rs612573	A	G	166	0.623494	0.376506	0.403614	0.439759	0.156627	0.0391305	1
	rs615133	C	A	168	0.892857	0.107143	0.797619	0.190476	0.0119048	0.0312703	1
	rs616391	C	T	168	0.53869	0.46131	0.309524	0.458333	0.232143	0.00786353	0.985599
	rs623549	C	T	168	0.535714	0.464286	0.297619	0.47619	0.22619	0.00410616	0.961586
	rs627932	T	G	168	0.675595	0.324405	0.464286	0.422619	0.113095	0.045524	1
	rs6570858	G	A	168	0.863095	0.136905	0.767857	0.190476	0.0416667	0.00369964	0.961586
	rs661316	C	T	167	0.700599	0.299401	0.508982	0.383234	0.107784	0.0111509	0.992138
	rs665204	A	G	167	0.625749	0.374251	0.580838	0.0898204	0.329341	0.0163662	1
	rs6724532	T	A	168	0.770833	0.229167	0.607143	0.327381	0.0654762	0.00242068	0.940649
	rs697831	T	A	168	0.767857	0.232143	0.72619	0.0833333	0.190476	0.0134842	1
	rs7014	T	C	167	0.577844	0.422156	0.341317	0.473054	0.185629	0.01394	1
	rs707021	A	G	168	0.705357	0.294643	0.47619	0.458333	0.0654762	0.0406597	1
	rs713161	T	C	168	0.794643	0.205357	0.630952	0.327381	0.0416667	0.00956862	0.992138
	rs715831	T	A	168	0.598214	0.401786	0.345238	0.505952	0.14881	0.0181099	1
	rs716510	G	T	168	0.583333	0.416667	0.357143	0.452381	0.190476	0.0100011	0.992138
	rs717256	C	T	168	0.654762	0.345238	0.440476	0.428571	0.130952	0.0369232	1
	rs717599	C	A	168	0.604167	0.395833	0.392857	0.422619	0.184524	0.0135487	1
	rs718206	A	T	167	0.877246	0.122754	0.760479	0.233533	0.00598802	0.0178749	1
	rs720293	A	G	168	0.675595	0.324405	0.464286	0.422619	0.113095	0.00671899	0.985599
	rs722277	G	A	167	0.787425	0.212575	0.628743	0.317365	0.0538922	0.0303648	1
	rs725584	C	T	168	0.8125	0.1875	0.785714	0.0535714	0.160714	0.0335665	1
	rs726000	T	C	168	0.535714	0.464286	0.285714	0.5	0.214286	0.047172	1
	rs726585	G	A	168	0.577381	0.422619	0.327381	0.5	0.172619	0.0190108	1
	rs727581	A	G	168	0.693452	0.306548	0.494048	0.39881	0.107143	0.0169153	1
	rs729411	C	T	168	0.532738	0.467262	0.279762	0.505952	0.214286	0.0360153	1
	rs732589	C	T	168	0.660714	0.339286	0.440476	0.440476	0.119048	0.0143432	1
	rs733017	C	T	168	0.744048	0.255952	0.565476	0.357143	0.077381	0.0161405	1
	rs735503	C	G	168	0.574405	0.425595	0.333333	0.482143	0.184524	0.0103906	0.992138
	rs738051	A	G	168	0.895833	0.104167	0.821429	0.14881	0.0297619	0.0179123	1
	rs740173	A	G	168	0.645833	0.354167	0.404762	0.482143	0.113095	0.0115586	0.992138
	rs742230	T	C	168	0.556548	0.443452	0.315476	0.482143	0.202381	0.0148368	1
	rs742311	A	G	168	0.666667	0.333333	0.595238	0.142857	0.261905	0.0138794	1
	rs748065	G	A	167	0.61976	0.38024	0.407186	0.42515	0.167665	0.0086089	0.992138
	rs752325	C	T	168	0.863095	0.136905	0.767857	0.190476	0.0416667	0.0244047	1
	rs753012	A	G	168	0.681548	0.318452	0.482143	0.39881	0.119048	0.0182076	1
	rs753646	T	C	168	0.815476	0.184524	0.666667	0.297619	0.0357143	0.0225092	1
	rs755967	A	G	168	0.517857	0.482143	0.297619	0.440476	0.261905	0.0272274	1
	rs755993	C	A	168	0.604167	0.395833	0.333333	0.541667	0.125	0.0435617	1
	rs756631	A	G	168	0.574405	0.425595	0.315476	0.517857	0.166667	0.0257597	1
	rs756757	T	C	168	0.758929	0.241071	0.565476	0.386905	0.047619	0.0391535	1
	rs756946	G	C	168	0.541667	0.458333	0.458333	0.166667	0.375	0.00129806	0.835445
	rs7583314	C	T	167	0.57485	0.42515	0.335329	0.479042	0.185629	0.00252855	0.951326
	rs759261	A	G	168	0.848214	0.151786	0.708333	0.279762	0.0119048	0.0451725	1
	rs761810	T	C	167	0.631737	0.368263	0.389222	0.48503	0.125749	0.0401292	1
	rs763372	T	A	168	0.654762	0.345238	0.434524	0.440476	0.125	0.0369232	1
	rs763551	C	A	168	0.821429	0.178571	0.672619	0.297619	0.0297619	0.0437371	1
	rs763552	G	A	168	0.821429	0.178571	0.672619	0.297619	0.0297619	0.0437371	1
	rs765281	A	G	168	0.699405	0.300595	0.5	0.39881	0.10119	0.0303816	1
	rs766174	C	A	168	0.89881	0.10119	0.821429	0.154762	0.0238095	0.0174802	1
	rs766240	G	A	168	0.559524	0.440476	0.303571	0.511905	0.184524	0.035561	1
	rs7799	A	G	168	0.803571	0.196429	0.654762	0.297619	0.047619	0.0261148	1
	rs820273	T	C	168	0.842262	0.157738	0.732143	0.220238	0.047619	0.0493083	1
	rs843571	C	G	168	0.633929	0.366071	0.39881	0.470238	0.130952	0.0394721	1
	rs868884	C	T	168	0.502976	0.497024	0.279762	0.446429	0.27381	0.0114714	0.992138
	rs869241	T	A	168	0.6875	0.3125	0.47619	0.422619	0.10119	0.023605	1
	rs870589	T	A	168	0.747024	0.252976	0.553571	0.386905	0.0595238	0.0221377	1
	rs871156	T	C	168	0.821429	0.178571	0.797619	0.047619	0.154762	0.030724	1
	rs872786	A	T	168	0.574405	0.425595	0.339286	0.470238	0.190476	0.0448342	1
	rs874515	C	G	168	0.52381	0.47619	0.315476	0.416667	0.267857	0.0468233	1
	rs874671	C	G	168	0.660714	0.339286	0.428571	0.464286	0.107143	0.0476648	1
	rs877761	A	G	168	0.574405	0.425595	0.529762	0.0892857	0.380952	0.0141417	1
	rs880900	A	G	168	0.675595	0.324405	0.464286	0.422619	0.113095	0.0340616	1
	rs883379	G	A	168	0.839286	0.160714	0.708333	0.261905	0.0297619	0.0162164	1
	rs894290	T	C	168	0.845238	0.154762	0.708333	0.27381	0.0178571	0.032406	1
	rs899135	A	C	168	0.842262	0.157738	0.702381	0.279762	0.0178571	0.0152683	1
	rs902118	T	C	168	0.60119	0.39881	0.422619	0.357143	0.220238	0.0425616	1
	rs905176	G	A	168	0.782738	0.217262	0.619048	0.327381	0.0535714	0.0110863	0.992138
	rs909655	C	T	168	0.833333	0.166667	0.797619	0.0714286	0.130952	0.0184431	1
	rs922943	A	G	168	0.744048	0.255952	0.577381	0.333333	0.0892857	0.0232972	1
	rs927074	A	G	166	0.870482	0.129518	0.837349	0.0662651	0.0963855	0.00789624	0.985599
	rs931182	C	T	168	0.532738	0.467262	0.291667	0.482143	0.22619	0.0271427	1
	rs932861	A	G	168	0.78869	0.21131	0.607143	0.363095	0.0297619	0.0302789	1
	rs944700	G	A	168	0.681548	0.318452	0.446429	0.470238	0.0833333	0.0182076	1
	rs949471	G	A	168	0.666667	0.333333	0.452381	0.428571	0.119048	0.0199122	1
	rs952647	G	A	168	0.889881	0.110119	0.785714	0.208333	0.00595238	0.0210863	1
	rs959520	T	C	167	0.889222	0.110778	0.796407	0.185629	0.0179641	0.0360862	1
	rs969875	G	A	168	0.616071	0.383929	0.375	0.482143	0.142857	0.023366	1
	rs972084	G	A	168	0.598214	0.401786	0.363095	0.470238	0.166667	0.0181099	1
	rs972813	A	G	167	0.51497	0.48503	0.281437	0.467066	0.251497	0.00409029	0.961586
	rs978853	T	C	168	0.729167	0.270833	0.690476	0.077381	0.232143	0.0181526	1
	rs980099	C	T	168	0.571429	0.428571	0.52381	0.0952381	0.380952	0.0104323	0.992138
	rs982677	C	G	168	0.514881	0.485119	0.279762	0.470238	0.25	0.0277237	1
	rs985827	A	T	168	0.794643	0.205357	0.75	0.0892857	0.160714	0.0414377	1
	rs988431	A	T	168	0.791667	0.208333	0.761905	0.0595238	0.178571	0.00958643	0.992138
	rs988764	G	A	168	0.818452	0.181548	0.678571	0.279762	0.0416667	0.00635132	0.985562
	rs990863	G	C	168	0.544643	0.455357	0.309524	0.470238	0.220238	0.0361143	1
	rs991622	T	A	168	0.91369	0.0863095	0.85119	0.125	0.0238095	0.032071	1
	rs993123	A	C	168	0.568452	0.431548	0.327381	0.482143	0.190476	0.0145039	1
	rs995564	G	A	168	0.660714	0.339286	0.404762	0.511905	0.0833333	0.0365648	1
	rs996022	T	G	168	0.77381	0.22619	0.589286	0.369048	0.0416667	0.0490183	1
	rs997401	T	C	167	0.685629	0.314371	0.646707	0.0778443	0.275449	0.0172297	1
	rs997796	T	C	168	0.797619	0.202381	0.636905	0.321429	0.0416667	0.0392575	1
	rs999666	A	T	168	0.672619	0.327381	0.428571	0.488095	0.0833333	0.0457132	1
	rs1005824	T	C	167	0.550898	0.449102	0.311377	0.479042	0.209581	0.014428	1
	rs1010830	G	T	168	0.770833	0.229167	0.607143	0.327381	0.0654762	0.018749	1
	rs1012455	A	G	168	0.669643	0.330357	0.452381	0.434524	0.113095	0.0471492	1
	rs1019850	T	A	168	0.845238	0.154762	0.720238	0.25	0.0297619	0.0222159	1
	rs1023916	G	A	168	0.723214	0.276786	0.505952	0.434524	0.0595238	0.0139268	1
	rs10246006	T	C	168	0.690476	0.309524	0.470238	0.440476	0.0892857	0.00617082	0.970582
	rs1041476	T	A	168	0.952381	0.047619	0.940476	0.0238095	0.0357143	0.00298695	0.961586
	rs1043550	A	G	168	0.934524	0.0654762	0.875	0.119048	0.00595238	0.023767	1
	rs10743758	G	A	168	0.869048	0.130952	0.761905	0.214286	0.0238095	0.0224414	1
	rs10783446	T	C	167	0.505988	0.494012	0.281437	0.449102	0.269461	0.0152508	1
	rs10797571	T	C	168	0.610119	0.389881	0.321429	0.577381	0.10119	0.0423665	1
	rs10861185	C	A	168	0.610119	0.389881	0.321429	0.577381	0.10119	0.0240483	1
	rs1114312	T	C	168	0.607143	0.392857	0.35119	0.511905	0.136905	0.0238345	1
	rs1143986	G	A	167	0.730539	0.269461	0.497006	0.467066	0.0359281	0.0178058	1
	rs1160458	T	C	168	0.619048	0.380952	0.404762	0.428571	0.166667	0.0234994	1
	rs11927305	G	A	168	0.83631	0.16369	0.708333	0.255952	0.0357143	0.0258123	1
	rs1229133	G	A	168	0.877976	0.122024	0.779762	0.196429	0.0238095	0.0290086	1
	rs1248365	C	T	168	0.764881	0.235119	0.583333	0.363095	0.0535714	0.0268035	1
	rs1316443	A	C	168	0.651786	0.348214	0.416667	0.470238	0.113095	0.0376678	1
	rs1321398	G	A	168	0.505952	0.494048	0.458333	0.0952381	0.446429	0.00578546	0.961586
	rs1337449	G	A	168	0.806548	0.193452	0.630952	0.35119	0.0178571	0.0259056	1
	rs1350360	A	T	168	0.702381	0.297619	0.494048	0.416667	0.0892857	0.0303871	1
	rs1357289	G	C	166	0.86747	0.13253	0.753012	0.228916	0.0180723	0.0482862	1
	rs1390947	G	T	168	0.5625	0.4375	0.303571	0.517857	0.178571	0.0466377	1
	rs1441443	G	T	168	0.779762	0.220238	0.636905	0.285714	0.077381	0.00769088	0.985599
	rs1449232	C	A	167	0.913174	0.0868263	0.832335	0.161677	0.00598802	0.0172163	1
	rs1474404	A	G	168	0.5625	0.4375	0.303571	0.517857	0.178571	0.0194759	1
	rs1477587	T	C	168	0.654762	0.345238	0.428571	0.452381	0.119048	0.00763135	0.985599
	rs1515628	C	T	168	0.747024	0.252976	0.547619	0.39881	0.0535714	0.0421202	1
	rs1516403	A	G	166	0.900602	0.0993976	0.813253	0.174699	0.0120482	0.0402886	1
	rs1517137	A	G	168	0.735119	0.264881	0.529762	0.410714	0.0595238	0.0461	1
	rs1519250	G	A	168	0.53869	0.46131	0.297619	0.482143	0.220238	0.0464082	1
	rs1520446	G	T	166	0.695783	0.304217	0.463855	0.463855	0.0722892	0.0113516	0.992138
	rs1520724	A	G	167	0.682635	0.317365	0.467066	0.431138	0.101796	0.0438454	1
	rs1521133	C	T	167	0.763473	0.236527	0.586826	0.353293	0.0598802	0.0382656	1
	rs1527114	A	G	168	0.857143	0.142857	0.827381	0.0595238	0.113095	0.0267062	1
	rs1530028	G	T	168	0.71131	0.28869	0.47619	0.470238	0.0535714	0.0147717	1
	rs1541375	G	A	168	0.505952	0.494048	0.464286	0.0833333	0.452381	0.0154717	1
	rs1542409	C	T	168	0.809524	0.190476	0.672619	0.27381	0.0535714	0.0241853	1
	rs1544221	T	C	168	0.910714	0.0892857	0.880952	0.0595238	0.0595238	0.0108943	0.992138
	rs154533	G	A	168	0.89881	0.10119	0.809524	0.178571	0.0119048	0.0454316	1
	rs1551838	A	G	168	0.583333	0.416667	0.35119	0.464286	0.184524	0.0334625	1
	rs1561585	T	G	165	0.536364	0.463636	0.309091	0.454545	0.236364	0.0260406	1
	rs1563758	A	G	167	0.91018	0.0898204	0.826347	0.167665	0.00598802	0.0320443	1
	rs1572067	G	T	168	0.8125	0.1875	0.660714	0.303571	0.0357143	0.00185477	0.906298
	rs1582197	C	T	167	0.613772	0.386228	0.54491	0.137725	0.317365	0.0124429	1
	rs1840634	A	T	168	0.744048	0.255952	0.511905	0.464286	0.0238095	0.0314933	1
	rs1863995	G	A	167	0.787425	0.212575	0.646707	0.281437	0.0718563	0.00999154	0.992138
	rs1884787	C	T	168	0.526786	0.473214	0.255952	0.541667	0.202381	0.0153253	1
	rs1887574	C	T	168	0.723214	0.276786	0.517857	0.410714	0.0714286	0.0190095	1
	rs1898462	T	C	168	0.5	0.5	0.238095	0.52381	0.238095	0.0360416	1
	rs1936494	C	T	168	0.767857	0.232143	0.72619	0.0833333	0.190476	0.0363033	1
	rs1944819	A	G	168	0.901786	0.0982143	0.827381	0.14881	0.0238095	0.015227	1
	rs1990383	C	A	167	0.841317	0.158683	0.802395	0.0778443	0.11976	0.0487724	1
	rs1990452	G	T	167	0.51497	0.48503	0.269461	0.491018	0.239521	0.0151856	1
	rs1990943	A	G	168	0.642857	0.357143	0.416667	0.452381	0.130952	0.00414309	0.961586
	rs1991998	G	A	168	0.592262	0.407738	0.315476	0.553571	0.130952	0.0435461	1
	rs1995789	G	T	168	0.505952	0.494048	0.255952	0.5	0.244048	0.0154717	1
	rs1997018	A	G	168	0.732143	0.267857	0.529762	0.404762	0.0654762	0.0349545	1
	rs2021421	A	G	168	0.607143	0.392857	0.357143	0.5	0.142857	0.0238345	1
	rs2022958	C	A	168	0.511905	0.488095	0.297619	0.428571	0.27381	0.04723	1
	rs2024532	T	A	168	0.75	0.25	0.583333	0.333333	0.0833333	0.0072928	0.985599
	rs2024917	C	T	168	0.872024	0.127976	0.839286	0.0654762	0.0952381	0.00768778	0.985599
	rs2040618	T	A	168	0.854167	0.145833	0.821429	0.0654762	0.113095	0.000897734	0.762386
	rs2055424	G	A	168	0.550595	0.449405	0.321429	0.458333	0.220238	0.0461627	1
	rs2106767	G	C	168	0.610119	0.389881	0.369048	0.482143	0.14881	0.0316733	1
	rs215042	A	G	168	0.824405	0.175595	0.672619	0.303571	0.0238095	0.0422167	1
	rs2182880	A	G	168	0.547619	0.452381	0.309524	0.47619	0.214286	0.0352899	1
	rs2185008	G	A	168	0.71131	0.28869	0.5	0.422619	0.077381	0.0107829	0.992138
	rs2242529	C	T	168	0.767857	0.232143	0.583333	0.369048	0.047619	0.0363033	1
	rs1124119	C	T	166	0.509036	0.490964	0.222892	0.572289	0.204819	0.00394462	0.961586
	rs246079	G	A	168	0.75	0.25	0.535714	0.428571	0.0357143	0.00519694	0.961586
	rs2615257	T	C	168	0.645833	0.354167	0.434524	0.422619	0.142857	0.028322	1
	rs2724460	T	C	168	0.639881	0.360119	0.404762	0.470238	0.125	0.0059352	0.961586
	rs2788132	T	C	167	0.724551	0.275449	0.532934	0.383234	0.0838323	0.00640834	0.985599
	rs2836980	G	T	168	0.574405	0.425595	0.339286	0.470238	0.190476	0.0257597	1
	rs2876700	T	C	167	0.847305	0.152695	0.712575	0.269461	0.0179641	0.0326884	1
	rs29327	A	G	168	0.5625	0.4375	0.297619	0.529762	0.172619	0.014956	1
	rs2949739	T	G	168	0.78869	0.21131	0.630952	0.315476	0.0535714	0.0222918	1
	rs302335	A	G	168	0.672619	0.327381	0.440476	0.464286	0.0952381	0.0189645	1
	rs3108142	T	C	168	0.595238	0.404762	0.333333	0.52381	0.142857	0.0246836	1
	rs311394	T	G	168	0.517857	0.482143	0.285714	0.464286	0.25	0.0469321	1
	rs3744827	C	T	168	0.910714	0.0892857	0.833333	0.154762	0.0119048	0.0108943	0.992138
	rs3754937	C	G	168	0.815476	0.184524	0.678571	0.27381	0.047619	0.00018985	0.762386
	rs3803573	C	T	168	0.526786	0.473214	0.309524	0.434524	0.255952	0.0153253	1
	rs3996951	A	G	168	0.797619	0.202381	0.630952	0.333333	0.0357143	0.0392575	1
	rs4102400	T	C	168	0.532738	0.467262	0.291667	0.482143	0.22619	0.0204474	1
	rs4284079	G	A	168	0.767857	0.232143	0.571429	0.392857	0.0357143	0.0271133	1
	rs4422543	A	G	167	0.664671	0.335329	0.42515	0.479042	0.0958084	0.035135	1
	rs4457774	T	C	168	0.565476	0.434524	0.309524	0.511905	0.178571	0.0199165	1
	rs4525382	T	C	168	0.845238	0.154762	0.708333	0.27381	0.0178571	0.032406	1
	rs4535398	G	A	168	0.547619	0.452381	0.291667	0.511905	0.196429	0.0467164	1
	rs4563188	G	A	167	0.796407	0.203593	0.634731	0.323353	0.0419162	0.0278012	1
	rs463121	G	A	168	0.639881	0.360119	0.440476	0.39881	0.160714	0.0392103	1
	rs4657002	C	G	168	0.642857	0.357143	0.39881	0.488095	0.113095	0.0381842	1
	rs4703957	A	G	168	0.544643	0.455357	0.321429	0.446429	0.232143	0.01477	1
	rs4759879	G	C	168	0.583333	0.416667	0.357143	0.452381	0.190476	0.0452863	1
	rs4759885	T	C	168	0.583333	0.416667	0.357143	0.452381	0.190476	0.0452863	1
	rs478401	C	T	167	0.787425	0.212575	0.610778	0.353293	0.0359281	0.043389	1
	rs4804839	C	T	166	0.51506	0.48494	0.319277	0.391566	0.289157	0.0352457	1
	rs4808416	A	C	168	0.547619	0.452381	0.303571	0.488095	0.208333	0.0150011	1
	rs4838201	T	C	168	0.53869	0.46131	0.303571	0.470238	0.22619	0.0464082	1
	rs4886817	C	T	168	0.732143	0.267857	0.547619	0.369048	0.0833333	0.0461127	1
	rs4974259	T	A	162	0.962963	0.037037	0.938272	0.0493827	0.0123457	0.0017878	0.90479
	rs5003154	C	T	168	0.869048	0.130952	0.767857	0.202381	0.0297619	0.0224414	1
	rs533662	C	T	167	0.61976	0.38024	0.413174	0.413174	0.173653	0.0229076	1
	rs544047	A	G	168	0.505952	0.494048	0.267857	0.47619	0.255952	0.0205174	1
	rs5937198	A	C	168	0.973214	0.0267857	0.970238	0.00595238	0.0238095	0.0415904	1
	rs5991840	C	T	168	0.964286	0.0357143	0.958333	0.0119048	0.0297619	0.00157688	0.855357
	rs606894	G	A	167	0.682635	0.317365	0.502994	0.359281	0.137725	0.0329384	1
	rs616185	T	C	166	0.584337	0.415663	0.355422	0.457831	0.186747	0.0326877	1
	rs6531779	C	T	168	0.559524	0.440476	0.303571	0.511905	0.184524	0.035561	1
	rs6556737	C	T	168	0.651786	0.348214	0.428571	0.446429	0.125	0.00769809	0.985599
	rs6764457	T	C	162	0.567901	0.432099	0.401235	0.333333	0.265432	1.53063e-05	0.353897
	rs6771194	A	G	168	0.559524	0.440476	0.261905	0.595238	0.142857	0.0201426	1
	rs6800634	A	G	168	0.517857	0.482143	0.25	0.535714	0.214286	0.0367602	1
	rs6877945	T	G	168	0.75	0.25	0.583333	0.333333	0.0833333	0.0072928	0.985599
	rs6878990	T	C	166	0.509036	0.490964	0.259036	0.5	0.240964	0.045895	1
	rs6944714	C	T	168	0.520833	0.479167	0.309524	0.422619	0.267857	0.0481952	1
	rs701047	A	T	168	0.738095	0.261905	0.541667	0.392857	0.0654762	0.0331127	1
	rs724322	T	C	168	0.511905	0.488095	0.261905	0.5	0.238095	0.00809961	0.985599
	rs732229	T	C	168	0.735119	0.264881	0.553571	0.363095	0.0833333	0.0335022	1
	rs734543	T	C	168	0.514881	0.485119	0.446429	0.136905	0.416667	0.0277237	1
	rs7502966	T	C	167	0.751497	0.248503	0.580838	0.341317	0.0778443	0.0296074	1
	rs7561934	G	A	168	0.705357	0.294643	0.5	0.410714	0.0892857	0.0406597	1
	rs757124	G	C	168	0.532738	0.467262	0.482143	0.10119	0.416667	0.0079777	0.985599
	rs758463	C	G	168	0.869048	0.130952	0.755952	0.22619	0.0178571	0.00900293	0.992138
	rs758697	C	G	165	0.730303	0.269697	0.545455	0.369697	0.0848485	0.0172776	1
	rs767022	T	C	167	0.541916	0.458084	0.293413	0.497006	0.209581	0.0464764	1
	rs7672738	A	T	168	0.514881	0.485119	0.261905	0.505952	0.232143	0.0360498	1
	rs768695	A	G	168	0.752976	0.247024	0.589286	0.327381	0.0833333	0.00476659	0.961586
	rs775133	C	G	168	0.776786	0.223214	0.619048	0.315476	0.0654762	0.0172123	1
	rs7771953	G	A	168	0.949405	0.0505952	0.904762	0.0892857	0.00595238	0.0421323	1
	rs7814805	T	C	168	0.592262	0.407738	0.380952	0.422619	0.196429	0.033232	1
	rs882104	C	T	166	0.608434	0.391566	0.355422	0.506024	0.138554	0.0174963	1
	rs889727	A	C	167	0.727545	0.272455	0.532934	0.389222	0.0778443	0.0349191	1
	rs910808	A	T	168	0.717262	0.282738	0.5	0.434524	0.0654762	0.0275315	1
	rs9343	G	A	167	0.907186	0.0928144	0.832335	0.149701	0.0179641	0.012454	1
	rs941727	A	G	168	0.517857	0.482143	0.261905	0.511905	0.22619	0.0469321	1
	rs9532945	C	T	168	0.633929	0.366071	0.404762	0.458333	0.136905	0.016292	1
	rs957438	C	T	168	0.964286	0.0357143	0.934524	0.0595238	0.00595238	0.0341177	1
	rs964817	T	A	168	0.782738	0.217262	0.75	0.0654762	0.184524	0.00728665	0.985599
	rs970649	G	T	168	0.708333	0.291667	0.488095	0.440476	0.0714286	0.0389402	1
	rs9821031	T	A	168	0.610119	0.389881	0.386905	0.446429	0.166667	0.0316733	1
	rs982668	C	T	168	0.651786	0.348214	0.440476	0.422619	0.136905	0.0278064	1
	rs990545	A	G	168	0.693452	0.306548	0.64881	0.0892857	0.261905	0.000121543	0.762386
	rs997295	G	T	166	0.78012	0.21988	0.608434	0.343373	0.0481928	0.0452501	1
	rs10100935	C	T	168	0.633929	0.366071	0.380952	0.505952	0.113095	0.0298171	1
	rs10167992	C	T	167	0.874251	0.125749	0.778443	0.191617	0.0299401	0.00742627	0.985599
	rs10247980	T	C	168	0.651786	0.348214	0.422619	0.458333	0.119048	0.0376678	1
	rs10421748	T	C	168	0.502976	0.497024	0.267857	0.470238	0.261905	0.0368719	1
	rs1042381	T	A	168	0.800595	0.199405	0.642857	0.315476	0.0416667	0.0271267	1
	rs1042631	T	C	168	0.535714	0.464286	0.27381	0.52381	0.202381	0.0152255	1
	rs1049230	C	T	168	0.764881	0.235119	0.583333	0.363095	0.0535714	0.0380364	1
	rs1049232	T	G	168	0.764881	0.235119	0.583333	0.363095	0.0535714	0.0380364	1
	rs1049544	G	C	168	0.583333	0.416667	0.35119	0.464286	0.184524	0.0143322	1
	rs1050348	C	T	167	0.853293	0.146707	0.742515	0.221557	0.0359281	0.0413789	1
	rs10518205	G	A	167	0.730539	0.269461	0.54491	0.371257	0.0838323	0.0340607	1
	rs1052161	T	C	168	0.735119	0.264881	0.535714	0.39881	0.0654762	0.00266768	0.951326
	rs1055497	G	T	168	0.58631	0.41369	0.547619	0.077381	0.375	0.00255319	0.951326
	rs1056820	A	T	168	0.8125	0.1875	0.660714	0.303571	0.0357143	0.0245519	1
	rs1056824	T	C	168	0.785714	0.214286	0.613095	0.345238	0.0416667	0.0220159	1
	rs1057040	C	T	168	0.60119	0.39881	0.363095	0.47619	0.160714	0.0184864	1
	rs1065177	G	C	168	0.809524	0.190476	0.654762	0.309524	0.0357143	0.0175072	1
	rs10749920	A	G	168	0.633929	0.366071	0.386905	0.494048	0.119048	0.0298171	1
	rs10779261	T	C	168	0.845238	0.154762	0.720238	0.25	0.0297619	0.032406	1
	rs10797347	G	A	168	0.589286	0.410714	0.321429	0.535714	0.142857	0.0331842	1
	rs10887063	C	T	168	0.883929	0.116071	0.791667	0.184524	0.0238095	0.0384484	1
	rs10889205	A	T	168	0.925595	0.0744048	0.857143	0.136905	0.00595238	0.0347484	1
	rs10900562	T	C	168	0.529762	0.470238	0.303571	0.452381	0.244048	0.00576916	0.961586
	rs10900571	T	C	168	0.839286	0.160714	0.720238	0.238095	0.0416667	0.0162164	1
	rs10961689	G	T	168	0.717262	0.282738	0.511905	0.410714	0.077381	0.0375543	1
	rs10963	C	T	168	0.610119	0.389881	0.404762	0.410714	0.184524	0.0240483	1
	rs11042127	C	G	168	0.595238	0.404762	0.333333	0.52381	0.142857	0.0246836	1
	rs11063529	G	A	168	0.854167	0.145833	0.732143	0.244048	0.0238095	0.0414796	1
	rs1108380	A	G	168	0.883929	0.116071	0.785714	0.196429	0.0178571	0.00558872	0.961586
	rs11085805	T	C	168	0.568452	0.431548	0.35119	0.434524	0.214286	0.00383551	0.961586
	rs11136300	C	T	162	0.746914	0.253086	0.530864	0.432099	0.037037	0.00198264	0.918869
	rs11200385	G	A	168	0.883929	0.116071	0.791667	0.184524	0.0238095	0.0384484	1
	rs11939575	T	C	168	0.514881	0.485119	0.267857	0.494048	0.238095	0.0277237	1
	rs12529	G	C	168	0.877976	0.122024	0.77381	0.208333	0.0178571	0.0175983	1
	rs1344572	G	A	168	0.934524	0.0654762	0.880952	0.107143	0.0119048	0.0470151	1
	rs14309	G	A	167	0.898204	0.101796	0.802395	0.191617	0.00598802	0.00989976	0.992138
	rs1438307	C	A	168	0.547619	0.452381	0.315476	0.464286	0.220238	0.00129124	0.835445
	rs1488690	C	T	168	0.6875	0.3125	0.452381	0.470238	0.077381	0.000876492	0.762386
	rs1500481	C	T	168	0.779762	0.220238	0.60119	0.357143	0.0416667	0.0332079	1
	rs1524617	C	G	167	0.568862	0.431138	0.311377	0.51497	0.173653	0.0261302	1
	rs1548476	G	A	168	0.78869	0.21131	0.636905	0.303571	0.0595238	0.0146963	1
	rs1566275	G	A	168	0.919643	0.0803571	0.845238	0.14881	0.00595238	0.0409463	1
	rs160277	C	A	168	0.5	0.5	0.267857	0.464286	0.267857	0.0360416	1
	rs160278	T	A	168	0.529762	0.470238	0.297619	0.464286	0.238095	0.0469033	1
	rs164544	A	G	168	0.794643	0.205357	0.666667	0.255952	0.077381	0.0206435	1
	rs1664227	G	C	168	0.511905	0.488095	0.267857	0.488095	0.244048	0.0363609	1
	rs1675953	G	A	168	0.8125	0.1875	0.660714	0.303571	0.0357143	0.00281877	0.961586
	rs1718119	C	T	168	0.85119	0.14881	0.732143	0.238095	0.0297619	0.0207965	1
	rs1799971	A	G	168	0.550595	0.449405	0.291667	0.517857	0.190476	0.0108439	0.992138
	rs1862458	G	A	168	0.589286	0.410714	0.369048	0.440476	0.190476	0.025306	1
	rs1862460	A	C	168	0.589286	0.410714	0.369048	0.440476	0.190476	0.025306	1
	rs1877731	C	G	168	0.514881	0.485119	0.267857	0.494048	0.238095	0.0277237	1
	rs1881420	G	A	168	0.6875	0.3125	0.458333	0.458333	0.0833333	0.0429352	1
	rs1881421	G	C	168	0.6875	0.3125	0.458333	0.458333	0.0833333	0.0429352	1
	rs188703	T	C	168	0.5	0.5	0.267857	0.464286	0.267857	0.0360416	1
	rs198977	C	T	168	0.732143	0.267857	0.529762	0.404762	0.0654762	0.0461127	1
	rs1995158	C	T	168	0.919643	0.0803571	0.845238	0.14881	0.00595238	0.0409463	1
	rs2017116	C	G	168	0.744048	0.255952	0.559524	0.369048	0.0714286	0.00778443	0.985599
	rs2061821	C	T	168	0.678571	0.321429	0.470238	0.416667	0.113095	0.04506	1
	rs2061822	C	T	168	0.678571	0.321429	0.470238	0.416667	0.113095	0.04506	1
	rs2061824	T	C	167	0.679641	0.320359	0.473054	0.413174	0.113772	0.0439917	1
	rs2072357	C	T	168	0.729167	0.270833	0.541667	0.375	0.0833333	0.00650266	0.985599
	rs2074800	G	A	168	0.907738	0.0922619	0.827381	0.160714	0.0119048	0.0360103	1
	rs2075033	G	A	168	0.8125	0.1875	0.666667	0.291667	0.0416667	0.0335665	1
	rs2075090	G	A	168	0.8125	0.1875	0.660714	0.303571	0.0357143	0.0335665	1
	rs2123465	T	C	168	0.809524	0.190476	0.654762	0.309524	0.0357143	0.0175072	1
	rs2125579	G	T	168	0.550595	0.449405	0.285714	0.529762	0.184524	0.0200526	1
	rs2134095	C	T	168	0.607143	0.392857	0.369048	0.47619	0.154762	0.0420306	1
	rs2140516	T	C	168	0.630952	0.369048	0.392857	0.47619	0.130952	0.0298745	1
	rs2240090	C	T	168	0.60119	0.39881	0.392857	0.416667	0.190476	0.00501936	0.961586
	rs2242653	C	T	168	0.732143	0.267857	0.553571	0.357143	0.0892857	0.0349545	1
	rs2257082	T	C	168	0.595238	0.404762	0.333333	0.52381	0.142857	0.00984187	0.992138
	rs2269383	G	A	168	0.872024	0.127976	0.77381	0.196429	0.0297619	0.0137769	1
	rs226959	C	G	168	0.592262	0.407738	0.369048	0.446429	0.184524	0.0248805	1
	rs2270976	C	T	167	0.877246	0.122754	0.760479	0.233533	0.00598802	0.028407	1
	rs2273800	T	C	168	0.622024	0.377976	0.404762	0.434524	0.160714	0.0228155	1
	rs2274223	A	G	168	0.723214	0.276786	0.517857	0.410714	0.0714286	0.0269301	1
	rs2274515	G	A	168	0.815476	0.184524	0.666667	0.297619	0.0357143	0.015856	1
	rs2275477	C	T	165	0.724242	0.275758	0.515152	0.418182	0.0666667	0.0342865	1
	rs2275831	C	T	168	0.589286	0.410714	0.321429	0.535714	0.142857	0.0331842	1
	rs2278544	G	A	168	0.517857	0.482143	0.291667	0.452381	0.255952	0.000906778	0.762386
	rs228406	C	T	168	0.842262	0.157738	0.821429	0.0416667	0.136905	0.0152683	1
	rs2286469	A	G	168	0.604167	0.395833	0.357143	0.494048	0.14881	0.0435617	1
	rs2288210	G	C	168	0.83631	0.16369	0.702381	0.267857	0.0297619	0.0363657	1
	rs2289001	G	A	168	0.577381	0.422619	0.333333	0.488095	0.178571	0.0190108	1
	rs2296172	A	G	168	0.824405	0.175595	0.690476	0.267857	0.0416667	0.00229476	0.940649
	rs2301620	G	A	168	0.860119	0.139881	0.72619	0.267857	0.00595238	0.0382222	1
	rs2301641	A	G	168	0.767857	0.232143	0.60119	0.333333	0.0654762	0.0134842	1
	rs2302677	C	T	168	0.869048	0.130952	0.779762	0.178571	0.0416667	0.0328388	1
	rs2304306	G	A	168	0.827381	0.172619	0.690476	0.27381	0.0357143	0.0417059	1
	rs2304560	A	G	168	0.889881	0.110119	0.797619	0.184524	0.0178571	0.0138089	1
	rs2304630	T	C	168	0.580357	0.419643	0.345238	0.470238	0.184524	0.00724578	0.985599
	rs2322659	C	T	168	0.520833	0.479167	0.291667	0.458333	0.25	0.00427157	0.961586
	rs2366926	A	G	168	0.526786	0.473214	0.297619	0.458333	0.244048	0.0153253	1
	rs2385387	G	A	168	0.761905	0.238095	0.589286	0.345238	0.0654762	0.0196135	1
	rs2438652	T	C	168	0.872024	0.127976	0.767857	0.208333	0.0238095	0.0467197	1
	rs2444257	A	T	168	0.809524	0.190476	0.654762	0.309524	0.0357143	0.0175072	1
	rs2444263	T	C	168	0.809524	0.190476	0.654762	0.309524	0.0357143	0.0175072	1
	rs2452524	G	T	168	0.532738	0.467262	0.315476	0.434524	0.25	0.0468142	1
	rs2477120	C	G	168	0.752976	0.247024	0.535714	0.434524	0.0297619	0.0103496	0.992138
	rs2500017	G	A	168	0.720238	0.279762	0.52381	0.392857	0.0833333	0.0269518	1
	rs2500018	A	T	168	0.720238	0.279762	0.52381	0.392857	0.0833333	0.0269518	1
	rs2504376	C	G	168	0.741071	0.258929	0.583333	0.315476	0.10119	0.0439811	1
	rs2505327	A	G	166	0.819277	0.180723	0.680723	0.277108	0.0421687	0.0432245	1
	rs2515960	T	C	168	0.809524	0.190476	0.642857	0.333333	0.0238095	0.0361364	1
	rs2545093	C	A	168	0.732143	0.267857	0.505952	0.452381	0.0416667	0.0247793	1
	rs2547	G	A	167	0.931138	0.0688623	0.868263	0.125749	0.00598802	0.0478886	1
	rs2549782	T	G	168	0.502976	0.497024	0.238095	0.529762	0.232143	0.0470707	1
	rs2616490	G	A	168	0.758929	0.241071	0.583333	0.35119	0.0654762	0.0391535	1
	rs2637777	G	T	168	0.705357	0.294643	0.511905	0.386905	0.10119	0.0055789	0.961586
	rs2709115	T	C	163	0.509202	0.490798	0.257669	0.503067	0.239264	0.0440335	1
	rs2722722	G	A	167	0.739521	0.260479	0.562874	0.353293	0.0838323	0.0449463	1
	rs2730616	T	C	168	0.672619	0.327381	0.488095	0.369048	0.142857	0.013515	1
	rs2857713	A	G	168	0.857143	0.142857	0.744048	0.22619	0.0297619	0.00728698	0.985599
	rs2926753	G	T	168	0.627976	0.372024	0.375	0.505952	0.119048	0.0399167	1
	rs302453	A	T	167	0.844311	0.155689	0.712575	0.263473	0.0239521	0.0141774	1
	rs303061	A	G	168	0.758929	0.241071	0.583333	0.35119	0.0654762	0.0284489	1
	rs30842	G	T	166	0.61747	0.38253	0.39759	0.439759	0.162651	0.0119551	1
	rs309559	C	T	168	0.529762	0.470238	0.297619	0.464286	0.238095	0.0469033	1
	rs3180098	T	G	168	0.571429	0.428571	0.327381	0.488095	0.184524	0.00122262	0.835445
	rs321612	C	T	166	0.753012	0.246988	0.554217	0.39759	0.0481928	0.0403253	1
	rs321613	A	G	168	0.755952	0.244048	0.559524	0.392857	0.047619	0.0404116	1
	rs328418	G	A	168	0.741071	0.258929	0.541667	0.39881	0.0595238	0.0325722	1
	rs330150	G	C	168	0.818452	0.181548	0.672619	0.291667	0.0357143	0.00408872	0.961586
	rs3731646	G	A	168	0.520833	0.479167	0.267857	0.505952	0.22619	0.0281087	1
	rs3733227	C	G	168	0.633929	0.366071	0.392857	0.482143	0.125	0.0298171	1
	rs3734804	G	A	168	0.645833	0.354167	0.386905	0.517857	0.0952381	0.00789371	0.985599
	rs3734923	T	G	168	0.758929	0.241071	0.577381	0.363095	0.0595238	0.020256	1
	rs3735483	C	T	168	0.544643	0.455357	0.315476	0.458333	0.22619	0.00577469	0.961586
	rs3735494	A	G	168	0.752976	0.247024	0.589286	0.327381	0.0833333	0.0103496	0.992138
	rs3740469	G	A	168	0.91369	0.0863095	0.833333	0.160714	0.00595238	0.0111461	0.992138
	rs3743598	A	C	168	0.797619	0.202381	0.64881	0.297619	0.0535714	0.00890829	0.992138
	rs3747517	A	G	168	0.607143	0.392857	0.363095	0.488095	0.14881	0.00107325	0.810481
	rs3748433	C	T	168	0.910714	0.0892857	0.833333	0.154762	0.0119048	0.0205731	1
	rs3749903	G	C	166	0.756024	0.243976	0.578313	0.355422	0.0662651	0.0204382	1
	rs3754689	G	A	168	0.738095	0.261905	0.547619	0.380952	0.0714286	0.00836757	0.992138
	rs3759871	G	A	168	0.64881	0.35119	0.416667	0.464286	0.119048	0.0207405	1
	rs3764056	A	G	168	0.8125	0.1875	0.660714	0.303571	0.0357143	0.0245519	1
	rs3764880	G	A	166	0.753012	0.246988	0.722892	0.060241	0.216867	0.00079633	0.762386
	rs3765524	C	T	168	0.729167	0.270833	0.529762	0.39881	0.0714286	0.034639	1
	rs3770740	C	T	168	0.761905	0.238095	0.577381	0.369048	0.0535714	0.0382276	1
	rs3796181	G	A	168	0.505952	0.494048	0.261905	0.488095	0.25	0.0477172	1
	rs3803568	C	T	167	0.841317	0.158683	0.706587	0.269461	0.0239521	0.0346967	1
	rs380421	C	T	167	0.631737	0.368263	0.389222	0.48503	0.125749	0.0401292	1
	rs3810481	A	G	168	0.565476	0.434524	0.339286	0.452381	0.208333	0.00128015	0.835445
	rs3810794	T	C	168	0.654762	0.345238	0.47619	0.357143	0.166667	0.0369232	1
	rs3811987	G	A	168	0.675595	0.324405	0.494048	0.363095	0.142857	0.0184937	1
	rs3814955	G	C	168	0.675595	0.324405	0.458333	0.434524	0.107143	0.0184937	1
	rs3816800	G	C	168	0.660714	0.339286	0.422619	0.47619	0.10119	0.0476648	1
	rs3817490	G	A	168	0.574405	0.425595	0.315476	0.517857	0.166667	0.0141417	1
	rs3820700	C	T	168	0.741071	0.258929	0.553571	0.375	0.0714286	0.00548807	0.961586
	rs3825994	A	C	168	0.541667	0.458333	0.291667	0.5	0.208333	0.0353919	1
	rs404299	G	A	168	0.901786	0.0982143	0.809524	0.184524	0.00595238	0.0260154	1
	rs4075256	G	A	168	0.675595	0.324405	0.470238	0.410714	0.119048	0.0340616	1
	rs4236176	G	A	168	0.91369	0.0863095	0.833333	0.160714	0.00595238	0.00311531	0.961586
	rs4253211	G	C	168	0.863095	0.136905	0.738095	0.25	0.0119048	0.0244047	1
	rs4289953	T	C	168	0.583333	0.416667	0.535714	0.0952381	0.369048	0.0260629	1
	rs4507838	G	A	168	0.613095	0.386905	0.363095	0.5	0.136905	0.0416855	1
	rs4510923	C	T	167	0.868263	0.131737	0.766467	0.203593	0.0299401	0.0491884	1
	rs4629585	A	C	168	0.502976	0.497024	0.267857	0.470238	0.261905	0.0210271	1
	rs4679323	A	C	167	0.502994	0.497006	0.251497	0.502994	0.245509	0.0269771	1
	rs4726514	A	T	168	0.803571	0.196429	0.630952	0.345238	0.0238095	0.00528607	0.961586
	rs4752642	G	A	168	0.886905	0.113095	0.797619	0.178571	0.0238095	0.0235153	1
	rs4783436	G	A	167	0.832335	0.167665	0.700599	0.263473	0.0359281	0.0386887	1
	rs4801959	C	T	168	0.907738	0.0922619	0.821429	0.172619	0.00595238	0.0129894	1
	rs4804375	G	A	168	0.854167	0.145833	0.714286	0.279762	0.00595238	0.0414796	1
	rs4804378	G	T	168	0.571429	0.428571	0.35119	0.440476	0.208333	0.0194087	1
	rs4827331	A	G	167	0.958084	0.0419162	0.946108	0.0239521	0.0299401	0.00140632	0.835445
	rs4843074	G	C	168	0.675595	0.324405	0.470238	0.410714	0.119048	0.0340616	1
	rs4843075	A	G	168	0.675595	0.324405	0.470238	0.410714	0.119048	0.0340616	1
	rs4859905	A	G	168	0.571429	0.428571	0.309524	0.52381	0.166667	0.0142503	1
	rs4862650	G	A	168	0.830357	0.169643	0.702381	0.255952	0.0416667	0.0129241	1
	rs4862653	G	A	168	0.821429	0.178571	0.684524	0.27381	0.0416667	0.00939234	0.992138
	rs4902960	G	A	167	0.859281	0.140719	0.736527	0.245509	0.0179641	0.0268252	1
	rs574365	A	G	168	0.89881	0.10119	0.809524	0.178571	0.0119048	0.00970461	0.992138
	rs4916685	C	T	168	0.526786	0.473214	0.297619	0.458333	0.244048	0.0153253	1
	rs522496	T	C	168	0.651786	0.348214	0.428571	0.446429	0.125	0.0278064	1
	rs578208	C	T	167	0.892216	0.107784	0.808383	0.167665	0.0239521	0.00226697	0.940649
	rs5951332	A	G	168	0.60119	0.39881	0.565476	0.0714286	0.363095	0.00501936	0.961586
	rs6007594	G	A	168	0.535714	0.464286	0.297619	0.47619	0.22619	0.0356532	1
	rs6015225	A	T	167	0.703593	0.296407	0.526946	0.353293	0.11976	0.0399745	1
	rs6017667	G	A	167	0.631737	0.368263	0.389222	0.48503	0.125749	0.0401292	1
	rs6051818	T	C	167	0.796407	0.203593	0.646707	0.299401	0.0538922	0.0398991	1
	rs607230	C	T	168	0.809524	0.190476	0.666667	0.285714	0.047619	0.0361364	1
	rs610457	G	C	168	0.520833	0.479167	0.279762	0.482143	0.238095	0.0156885	1
	rs6505780	T	C	168	0.889881	0.110119	0.803571	0.172619	0.0238095	0.00235617	0.940649
	rs6557616	C	G	168	0.729167	0.270833	0.535714	0.386905	0.077381	0.0134679	1
	rs6603401	T	C	168	0.589286	0.410714	0.529762	0.119048	0.35119	0.00722511	0.985599
	rs6682222	G	A	168	0.797619	0.202381	0.672619	0.25	0.077381	0.00151221	0.84761
	rs6699525	T	C	168	0.806548	0.193452	0.690476	0.232143	0.077381	0.00215091	0.940649
	rs6745497	C	T	168	0.6875	0.3125	0.5	0.375	0.125	0.0332016	1
	rs6788319	A	C	168	0.583333	0.416667	0.345238	0.47619	0.178571	0.0260629	1
	rs6788448	T	C	167	0.571856	0.428144	0.323353	0.497006	0.179641	0.0254758	1
	rs6897179	C	A	168	0.922619	0.077381	0.85119	0.142857	0.00595238	0.0391298	1
	rs6958510	A	T	167	0.805389	0.194611	0.634731	0.341317	0.0239521	0.00527725	0.961586
	rs6976043	G	A	168	0.803571	0.196429	0.630952	0.345238	0.0238095	0.00528607	0.961586
	rs6976813	C	A	168	0.803571	0.196429	0.630952	0.345238	0.0238095	0.00528607	0.961586
	rs6976829	C	T	168	0.803571	0.196429	0.630952	0.345238	0.0238095	0.00528607	0.961586
	rs7047181	C	G	168	0.866071	0.133929	0.761905	0.208333	0.0297619	0.0353878	1
	rs7145814	T	C	168	0.520833	0.479167	0.279762	0.482143	0.238095	0.0481952	1
	rs7155490	C	T	168	0.675595	0.324405	0.458333	0.434524	0.107143	0.0340616	1
	rs7191155	T	C	168	0.779762	0.220238	0.613095	0.333333	0.0535714	0.0236516	1
	rs724558	T	C	167	0.859281	0.140719	0.730539	0.257485	0.011976	0.0268252	1
	rs7246856	G	T	168	0.78869	0.21131	0.642857	0.291667	0.0654762	0.0302789	1
	rs7252632	C	T	168	0.907738	0.0922619	0.821429	0.172619	0.00595238	0.0129894	1
	rs7298766	A	G	168	0.854167	0.145833	0.732143	0.244048	0.0238095	0.0414796	1
	rs751019	A	C	168	0.520833	0.479167	0.27381	0.494048	0.232143	0.0203523	1
	rs7525308	A	G	168	0.517857	0.482143	0.27381	0.488095	0.238095	0.0469321	1
	rs7535533	A	G	168	0.580357	0.419643	0.339286	0.482143	0.178571	0.00171606	0.896658
	rs754224	G	T	168	0.738095	0.261905	0.541667	0.392857	0.0654762	0.0331127	1
	rs7653897	G	A	168	0.526786	0.473214	0.285714	0.482143	0.232143	0.0474097	1
	rs7851696	G	T	168	0.866071	0.133929	0.761905	0.208333	0.0297619	0.0353878	1
	rs8005905	A	T	167	0.823353	0.176647	0.670659	0.305389	0.0239521	0.0306508	1
	rs8076632	C	G	168	0.91369	0.0863095	0.845238	0.136905	0.0178571	0.00515981	0.961586
	rs868405	C	T	168	0.89881	0.10119	0.815476	0.166667	0.0178571	0.0174802	1
	rs912002	T	C	168	0.574405	0.425595	0.529762	0.0892857	0.380952	0.0141417	1
	rs4942178	G	A	168	0.761905	0.238095	0.636905	0.25	0.113095	0.00425594	0.961586
	rs9324624	C	T	167	0.805389	0.194611	0.664671	0.281437	0.0538922	0.0357902	1
	rs939885	A	G	168	0.83631	0.16369	0.702381	0.267857	0.0297619	0.00696966	0.985599
	rs9426581	G	A	168	0.747024	0.252976	0.559524	0.375	0.0654762	0.016413	1
	rs9440	C	T	168	0.550595	0.449405	0.279762	0.541667	0.178571	0.0461627	1
	rs2229799	C	T	168	0.613095	0.386905	0.369048	0.488095	0.142857	0.0316682	1
	rs9518825	C	T	168	0.517857	0.482143	0.285714	0.464286	0.25	0.0367602	1
	rs9676604	C	T	167	0.751497	0.248503	0.57485	0.353293	0.0718563	0.0102325	0.992138
	rs977070	G	C	168	0.52381	0.47619	0.261905	0.52381	0.214286	0.00404372	0.961586
	rs9816693	G	C	168	0.943452	0.0565476	0.892857	0.10119	0.00595238	0.000200044	0.762386
	rs9836111	T	C	167	0.598802	0.401198	0.359281	0.479042	0.161677	0.0431045	1
	rs9890721	T	C	168	0.904762	0.0952381	0.815476	0.178571	0.00595238	0.0235847	1
	rs10037067	A	G	168	0.526786	0.473214	0.297619	0.458333	0.244048	0.0153253	1
	rs10405154	G	A	168	0.502976	0.497024	0.267857	0.470238	0.261905	0.0368719	1
	rs1048944	G	T	167	0.643713	0.356287	0.42515	0.437126	0.137725	0.00802106	0.985599
	rs1054940	G	A	168	0.502976	0.497024	0.255952	0.494048	0.25	0.0368719	1
	rs1057746	C	T	168	0.821429	0.178571	0.678571	0.285714	0.0357143	0.0437371	1
	rs10925085	C	T	168	0.595238	0.404762	0.321429	0.547619	0.130952	0.0246836	1
	rs11076259	G	A	168	0.520833	0.479167	0.285714	0.470238	0.244048	0.0156885	1
	rs1114117	T	C	168	0.77381	0.22619	0.619048	0.309524	0.0714286	0.0346324	1
	rs1138141	A	G	168	0.752976	0.247024	0.577381	0.35119	0.0714286	0.0153747	1
	rs11678591	T	C	168	0.854167	0.145833	0.720238	0.267857	0.0119048	0.0049058	0.961586
	rs11800309	G	T	168	0.735119	0.264881	0.52381	0.422619	0.0535714	0.0247235	1
	rs12470151	C	T	168	0.761905	0.238095	0.583333	0.357143	0.0595238	0.00425594	0.961586
	rs12507099	C	G	168	0.779762	0.220238	0.60119	0.357143	0.0416667	0.0113365	0.992138
	rs1611775	C	G	168	0.627976	0.372024	0.39881	0.458333	0.142857	0.0399167	1
	rs1800449	G	A	168	0.842262	0.157738	0.708333	0.267857	0.0238095	0.0493083	1
	rs2227902	G	T	167	0.904192	0.0958084	0.814371	0.179641	0.00598802	0.0241337	1
	rs2236387	C	T	168	0.630952	0.369048	0.392857	0.47619	0.130952	0.0401878	1
	rs2239816	T	C	168	0.797619	0.202381	0.64881	0.297619	0.0535714	0.00380865	0.961586
	rs2242655	G	C	168	0.732143	0.267857	0.553571	0.357143	0.0892857	0.0349545	1
	rs2246662	T	G	168	0.705357	0.294643	0.494048	0.422619	0.0833333	0.0292522	1
	rs2269380	T	C	168	0.854167	0.145833	0.72619	0.255952	0.0178571	0.0184465	1
	rs2270416	G	T	168	0.830357	0.169643	0.696429	0.267857	0.0357143	0.0182112	1
	rs2270981	C	T	168	0.77381	0.22619	0.613095	0.321429	0.0654762	0.0490183	1
	rs2273709	A	C	168	0.616071	0.383929	0.35119	0.529762	0.119048	0.00646407	0.985599
	rs2280091	A	G	168	0.886905	0.113095	0.785714	0.202381	0.0119048	0.00884309	0.992138
	rs2287790	G	A	168	0.880952	0.119048	0.785714	0.190476	0.0238095	0.0168967	1
	rs2288255	C	T	168	0.729167	0.270833	0.541667	0.375	0.0833333	0.034639	1
	rs2289443	A	G	168	0.85119	0.14881	0.720238	0.261905	0.0178571	0.0293676	1
	rs2306393	T	C	168	0.5625	0.4375	0.267857	0.589286	0.142857	0.0270089	1
	rs2306875	G	A	166	0.677711	0.322289	0.445783	0.463855	0.0903614	0.0248669	1
	rs240033	C	G	168	0.767857	0.232143	0.595238	0.345238	0.0595238	0.0134842	1
	rs2505323	A	G	168	0.815476	0.184524	0.672619	0.285714	0.0416667	0.0461079	1
	rs254663	A	C	168	0.755952	0.244048	0.559524	0.392857	0.047619	0.0145507	1
	rs26764	C	G	168	0.520833	0.479167	0.297619	0.446429	0.255952	0.0358789	1
	rs2778	T	C	168	0.580357	0.419643	0.339286	0.482143	0.178571	0.0253356	1
	rs2839015	A	G	168	0.639881	0.360119	0.422619	0.434524	0.142857	0.0392103	1
	rs2851096	C	A	166	0.554217	0.445783	0.313253	0.481928	0.204819	0.0260561	1
	rs2997211	C	T	168	0.931548	0.0684524	0.869048	0.125	0.00595238	0.0294416	1
	rs3176443	C	G	168	0.747024	0.252976	0.559524	0.375	0.0654762	0.0221377	1
	rs3731625	T	C	168	0.916667	0.0833333	0.857143	0.119048	0.0238095	0.0266568	1
	rs3735495	A	T	168	0.752976	0.247024	0.589286	0.327381	0.0833333	0.0103496	0.992138
	rs3752087	G	A	168	0.574405	0.425595	0.309524	0.529762	0.160714	0.0343595	1
	rs3764556	G	T	168	0.738095	0.261905	0.565476	0.345238	0.0892857	0.00108237	0.810481
	rs3764606	A	G	167	0.763473	0.236527	0.586826	0.353293	0.0598802	0.0382656	1
	rs398829	A	G	168	0.66369	0.33631	0.428571	0.470238	0.10119	0.0482186	1
	rs4075254	T	C	165	0.678788	0.321212	0.478788	0.4	0.121212	0.0326861	1
	rs416574	A	G	168	0.592262	0.407738	0.315476	0.553571	0.130952	0.0135777	1
	rs4238608	A	G	168	0.723214	0.276786	0.52381	0.39881	0.077381	0.0139268	1
	rs1078208	G	A	165	0.887879	0.112121	0.793939	0.187879	0.0181818	0.0209393	1
	rs435776	C	T	168	0.735119	0.264881	0.541667	0.386905	0.0714286	0.0461	1
	rs4467099	C	T	167	0.667665	0.332335	0.461078	0.413174	0.125749	0.0460333	1
	rs474337	G	A	168	0.889881	0.110119	0.803571	0.172619	0.0238095	0.00235617	0.940649
	rs561077	A	G	168	0.72619	0.27381	0.690476	0.0714286	0.238095	0.000861642	0.762386
	rs5658	G	C	168	0.705357	0.294643	0.511905	0.386905	0.10119	0.0406597	1
	rs5750662	G	A	168	0.607143	0.392857	0.380952	0.452381	0.166667	0.00961174	0.992138
	rs6568050	T	C	168	0.595238	0.404762	0.541667	0.107143	0.35119	0.0246836	1
	rs6809649	T	C	168	0.943452	0.0565476	0.892857	0.10119	0.00595238	0.000200044	0.762386
	rs7282	G	A	168	0.833333	0.166667	0.702381	0.261905	0.0357143	0.0396602	1
	rs7338	A	G	168	0.895833	0.104167	0.797619	0.196429	0.00595238	0.0179123	1
	rs7451713	C	G	168	0.660714	0.339286	0.404762	0.511905	0.0833333	0.0365648	1
	rs762407	G	A	167	0.58982	0.41018	0.329341	0.520958	0.149701	0.0244726	1
	rs7698628	G	T	168	0.583333	0.416667	0.35119	0.464286	0.184524	0.0143322	1
	rs7865433	A	C	168	0.767857	0.232143	0.589286	0.357143	0.0535714	0.0363033	1
	rs8054414	C	T	168	0.520833	0.479167	0.285714	0.470238	0.244048	0.0156885	1
	rs8178992	C	T	167	0.757485	0.242515	0.57485	0.365269	0.0598802	0.0140184	1
	rs9396990	G	A	168	0.577381	0.422619	0.35119	0.452381	0.196429	0.0101819	0.992138
	rs9604529	T	C	168	0.940476	0.0595238	0.89881	0.0833333	0.0178571	0.0368263	1
	rs10144530	T	G	168	0.619048	0.380952	0.392857	0.452381	0.154762	0.0415249	1
	rs10266480	C	T	168	0.758929	0.241071	0.583333	0.35119	0.0654762	0.0066776	0.985599
	rs10273	G	T	168	0.708333	0.291667	0.529762	0.357143	0.113095	0.0106682	0.992138
	rs10309	G	A	165	0.766667	0.233333	0.606061	0.321212	0.0727273	0.0497817	1
	rs1046860	A	G	168	0.60119	0.39881	0.357143	0.488095	0.154762	0.0425616	1
	rs1047100	G	A	168	0.901786	0.0982143	0.827381	0.14881	0.0238095	0.040592	1
	rs10492785	A	G	168	0.651786	0.348214	0.446429	0.410714	0.142857	0.0490876	1
	rs10518208	G	A	168	0.717262	0.282738	0.52381	0.386905	0.0892857	0.0142945	1
	rs1053504	A	G	168	0.869048	0.130952	0.779762	0.178571	0.0416667	0.0135514	1
	rs1056661	G	A	167	0.52994	0.47006	0.293413	0.473054	0.233533	0.0268223	1
	rs1065403	G	A	167	0.670659	0.329341	0.431138	0.479042	0.0898204	0.0185186	1
	rs1129376	T	C	168	0.53869	0.46131	0.267857	0.541667	0.190476	0.0148669	1
	rs1130809	C	G	168	0.642857	0.357143	0.446429	0.392857	0.160714	0.0381842	1
	rs1134597	G	A	168	0.53869	0.46131	0.255952	0.565476	0.178571	0.0206574	1
	rs1136645	A	G	168	0.877976	0.122024	0.77381	0.208333	0.0178571	0.00215495	0.940649
	rs11653	T	A	166	0.933735	0.0662651	0.873494	0.120482	0.0060241	0.0236909	1
	rs12149	T	C	167	0.682635	0.317365	0.449102	0.467066	0.0838323	0.0438454	1
	rs12418	G	A	168	0.857143	0.142857	0.744048	0.22619	0.0297619	0.0182729	1
	rs12597	A	G	167	0.640719	0.359281	0.407186	0.467066	0.125749	0.0382935	1
	rs1285582	A	G	168	0.571429	0.428571	0.52381	0.0952381	0.380952	0.0104323	0.992138
	rs1285590	G	A	168	0.571429	0.428571	0.52381	0.0952381	0.380952	0.0104323	0.992138
	rs1294229	T	C	167	0.691617	0.308383	0.491018	0.401198	0.107784	0.0427337	1
	rs12947	T	C	168	0.895833	0.104167	0.797619	0.196429	0.00595238	0.0116542	0.992138
	rs135710	G	A	168	0.5	0.5	0.244048	0.511905	0.244048	0.0360416	1
	rs13656	A	G	168	0.535714	0.464286	0.291667	0.488095	0.220238	0.00808897	0.985599
	rs14192	T	C	168	0.883929	0.116071	0.779762	0.208333	0.0119048	0.0384484	1
	rs1464390	A	G	168	0.830357	0.169643	0.708333	0.244048	0.047619	0.039109	1
	rs1468405	C	G	168	0.672619	0.327381	0.488095	0.369048	0.142857	0.013515	1
	rs1485202	C	T	166	0.683735	0.316265	0.487952	0.391566	0.120482	0.00404416	0.961586
	rs15362	T	C	168	0.833333	0.166667	0.702381	0.261905	0.0357143	0.0114375	0.992138
	rs15504	G	T	168	0.934524	0.0654762	0.880952	0.107143	0.0119048	0.0149069	1
	rs1787008	G	A	168	0.889881	0.110119	0.803571	0.172619	0.0238095	0.00235617	0.940649
	rs1824245	C	A	168	0.645833	0.354167	0.404762	0.482143	0.113095	0.0390377	1
	rs1849710	G	C	167	0.787425	0.212575	0.610778	0.353293	0.0359281	0.043389	1
	rs1871450	G	A	167	0.859281	0.140719	0.748503	0.221557	0.0299401	0.0256308	1
	rs1891592	A	G	168	0.532738	0.467262	0.285714	0.494048	0.220238	0.0271427	1
	rs1978713	C	G	167	0.643713	0.356287	0.419162	0.449102	0.131737	0.0378038	1
	rs2018011	T	C	168	0.8125	0.1875	0.642857	0.339286	0.0178571	0.0495522	1
	rs2061823	C	T	168	0.678571	0.321429	0.470238	0.416667	0.113095	0.04506	1
	rs2067040	T	G	168	0.58631	0.41369	0.35119	0.470238	0.178571	0.00523723	0.961586
	rs2076690	G	A	168	0.622024	0.377976	0.363095	0.517857	0.119048	0.0314116	1
	rs2151437	C	A	167	0.676647	0.323353	0.467066	0.419162	0.113772	0.0127819	1
	rs2201246	T	C	166	0.506024	0.493976	0.283133	0.445783	0.271084	0.0150287	1
	rs2230931	T	C	168	0.732143	0.267857	0.541667	0.380952	0.077381	0.0349545	1
	rs2245466	G	C	168	0.627976	0.372024	0.440476	0.375	0.184524	0.0169346	1
	rs2253355	A	G	167	0.745509	0.254491	0.598802	0.293413	0.107784	0.022222	1
	rs2255588	G	A	167	0.730539	0.269461	0.54491	0.371257	0.0838323	0.00593687	0.961586
	rs2270978	A	G	168	0.824405	0.175595	0.666667	0.315476	0.0178571	0.0422167	1
	rs2271095	A	G	168	0.517857	0.482143	0.279762	0.47619	0.244048	0.0272274	1
	rs2275188	T	C	167	0.682635	0.317365	0.48503	0.39521	0.11976	0.0430063	1
	rs2279072	G	A	168	0.625	0.375	0.375	0.5	0.125	0.00146924	0.838963
	rs2279073	A	G	168	0.508929	0.491071	0.214286	0.589286	0.196429	0.00199633	0.918869
	rs2289875	A	G	168	0.872024	0.127976	0.767857	0.208333	0.0238095	0.0200239	1
	rs2290111	G	A	168	0.514881	0.485119	0.297619	0.434524	0.267857	0.0476378	1
	rs2292023	C	A	168	0.577381	0.422619	0.339286	0.47619	0.184524	0.0338987	1
	rs2293648	A	T	168	0.770833	0.229167	0.607143	0.327381	0.0654762	0.036926	1
	rs2295695	C	T	168	0.502976	0.497024	0.238095	0.529762	0.232143	0.0470707	1
	rs2295716	G	A	168	0.556548	0.443452	0.303571	0.505952	0.190476	0.0268071	1
	rs2296055	G	A	168	0.58631	0.41369	0.35119	0.470238	0.178571	0.00354732	0.961586
	rs2296135	A	C	168	0.541667	0.458333	0.27381	0.535714	0.190476	0.0476089	1
	rs2297256	G	A	163	0.564417	0.435583	0.331288	0.466258	0.202454	0.0241281	1
	rs2305651	C	T	167	0.703593	0.296407	0.479042	0.449102	0.0718563	0.00534915	0.961586
	rs2346400	G	C	167	0.685629	0.314371	0.467066	0.437126	0.0958084	0.00861678	0.992138
	rs2401809	G	A	168	0.842262	0.157738	0.702381	0.279762	0.0178571	0.00628567	0.980311
	rs2548538	T	A	166	0.503012	0.496988	0.240964	0.524096	0.23494	0.0460701	1
	rs2767540	C	A	164	0.707317	0.292683	0.512195	0.390244	0.097561	0.0194908	1
	rs2839628	C	G	168	0.58631	0.41369	0.339286	0.494048	0.166667	0.00713275	0.985599
	rs286889	C	A	168	0.520833	0.479167	0.244048	0.553571	0.202381	0.00427157	0.961586
	rs2992056	C	T	168	0.815476	0.184524	0.690476	0.25	0.0595238	0.0225092	1
	rs304002	T	C	168	0.520833	0.479167	0.261905	0.517857	0.220238	0.00572116	0.961586
	rs307765	C	T	167	0.577844	0.422156	0.335329	0.48503	0.179641	0.0184679	1
	rs3087882	T	C	168	0.681548	0.318452	0.446429	0.470238	0.0833333	0.0441203	1
	rs31270	C	T	168	0.886905	0.113095	0.803571	0.166667	0.0297619	0.0140735	1
	rs3168046	C	T	168	0.782738	0.217262	0.625	0.315476	0.0595238	0.0110863	0.992138
	rs3176123	A	C	168	0.717262	0.282738	0.494048	0.446429	0.0595238	0.0375543	1
	rs3176991	C	T	168	0.729167	0.270833	0.511905	0.434524	0.0535714	0.0484807	1
	rs3191064	A	G	168	0.782738	0.217262	0.607143	0.35119	0.0416667	0.045169	1
	rs330919	T	C	168	0.741071	0.258929	0.565476	0.35119	0.0833333	0.00823166	0.989982
	rs330920	A	G	168	0.741071	0.258929	0.565476	0.35119	0.0833333	0.00823166	0.989982
	rs330921	T	C	168	0.681548	0.318452	0.47619	0.410714	0.113095	0.0336129	1
	rs338466	A	G	168	0.526786	0.473214	0.285714	0.482143	0.232143	0.0275585	1
	rs3732084	A	G	168	0.699405	0.300595	0.488095	0.422619	0.0892857	0.0224719	1
	rs3734215	A	G	168	0.779762	0.220238	0.625	0.309524	0.0654762	0.0332079	1
	rs3734738	G	A	168	0.889881	0.110119	0.785714	0.208333	0.00595238	0.0210863	1
	rs3741698	C	G	167	0.51497	0.48503	0.317365	0.39521	0.287425	0.000403759	0.762386
	rs3741808	T	G	168	0.565476	0.434524	0.27381	0.583333	0.142857	0.0352501	1
	rs3743554	C	A	168	0.58631	0.41369	0.345238	0.482143	0.172619	0.0191174	1
	rs3744767	A	G	168	0.684524	0.315476	0.494048	0.380952	0.125	0.00889736	0.992138
	rs3744769	G	C	168	0.755952	0.244048	0.595238	0.321429	0.0833333	0.0102459	0.992138
	rs3747174	T	C	168	0.607143	0.392857	0.380952	0.452381	0.166667	0.00961174	0.992138
	rs3795454	A	G	168	0.568452	0.431548	0.333333	0.470238	0.196429	0.0456407	1
	rs3796022	T	C	168	0.848214	0.151786	0.72619	0.244048	0.0297619	0.0205751	1
	rs3809528	T	G	168	0.630952	0.369048	0.392857	0.47619	0.130952	0.0401878	1
	rs3813204	T	C	168	0.556548	0.443452	0.321429	0.470238	0.208333	0.0349343	1
	rs3851260	G	A	168	0.940476	0.0595238	0.886905	0.107143	0.00595238	0.00970915	0.992138
	rs3923511	A	G	166	0.674699	0.325301	0.46988	0.409639	0.120482	0.00917709	0.992138
	rs4036	G	A	168	0.934524	0.0654762	0.880952	0.107143	0.0119048	0.023767	1
	rs4075583	G	A	167	0.679641	0.320359	0.449102	0.461078	0.0898204	0.0127753	1
	rs4148946	C	T	168	0.610119	0.389881	0.386905	0.446429	0.166667	0.0240483	1
	rs4474730	T	C	163	0.570552	0.429448	0.319018	0.503067	0.177914	0.00933648	0.992138
	rs4478433	G	T	168	0.922619	0.077381	0.857143	0.130952	0.0119048	0.0220008	1
	rs4698744	T	A	166	0.569277	0.430723	0.325301	0.487952	0.186747	0.0247695	1
	rs4777498	A	C	168	0.651786	0.348214	0.422619	0.458333	0.119048	0.0208558	1
	rs4822360	A	G	168	0.580357	0.419643	0.321429	0.517857	0.160714	0.044217	1
	rs4829777	T	C	167	0.571856	0.428144	0.520958	0.101796	0.377246	0.0192359	1
	rs488132	G	T	165	0.857576	0.142424	0.751515	0.212121	0.0363636	0.0176488	1
	rs4972625	G	T	168	0.541667	0.458333	0.279762	0.52381	0.196429	0.0476089	1
	rs5744080	T	C	168	0.815476	0.184524	0.779762	0.0714286	0.14881	0.0027623	0.956812
	rs5865	C	T	165	0.772727	0.227273	0.587879	0.369697	0.0424242	0.0470439	1
	rs5934817	G	A	168	0.854167	0.145833	0.833333	0.0416667	0.125	0.0414796	1
	rs6081261	A	G	166	0.668675	0.331325	0.439759	0.457831	0.10241	0.0134881	1
	rs6446102	A	G	168	0.520833	0.479167	0.255952	0.529762	0.214286	0.0481952	1
	rs6498540	A	G	167	0.526946	0.473054	0.299401	0.45509	0.245509	0.0151369	1
	rs6596786	G	A	168	0.657738	0.342262	0.452381	0.410714	0.136905	0.0147695	1
	rs6713887	G	T	168	0.761905	0.238095	0.589286	0.345238	0.0654762	0.0382276	1
	rs6833	A	G	167	0.550898	0.449102	0.317365	0.467066	0.215569	0.0345672	1
	rs6895634	C	T	168	0.639881	0.360119	0.416667	0.446429	0.136905	0.0059352	0.961586
	rs6923932	G	A	168	0.681548	0.318452	0.47619	0.410714	0.113095	0.0182076	1
	rs6953573	G	A	168	0.78869	0.21131	0.619048	0.339286	0.0416667	0.0438283	1
	rs7016818	T	C	168	0.815476	0.184524	0.672619	0.285714	0.0416667	0.00689915	0.985599
	rs7118	T	G	168	0.827381	0.172619	0.690476	0.27381	0.0357143	0.0126958	1
	rs722435	T	G	168	0.553571	0.446429	0.303571	0.5	0.196429	0.0353465	1
	rs7234	A	G	168	0.684524	0.315476	0.470238	0.428571	0.10119	0.0446183	1
	rs7294574	T	G	168	0.869048	0.130952	0.761905	0.214286	0.0238095	0.0224414	1
	rs730720	G	A	168	0.821429	0.178571	0.696429	0.25	0.0535714	0.00601121	0.965742
	rs735368	T	A	168	0.616071	0.383929	0.386905	0.458333	0.154762	0.00461497	0.961586
	rs7406009	A	G	167	0.889222	0.110778	0.790419	0.197605	0.011976	0.0045164	0.961586
	rs741007	G	A	168	0.806548	0.193452	0.64881	0.315476	0.0357143	0.000423583	0.762386
	rs7483882	G	A	168	0.705357	0.294643	0.5	0.410714	0.0892857	0.0406597	1
	rs763121	A	G	168	0.565476	0.434524	0.327381	0.47619	0.196429	0.000572513	0.762386
	rs7712021	T	C	168	0.729167	0.270833	0.535714	0.386905	0.077381	0.00418666	0.961586
	rs775251	C	T	167	0.745509	0.254491	0.568862	0.353293	0.0778443	0.0223416	1
	rs7764865	C	T	168	0.854167	0.145833	0.720238	0.267857	0.0119048	0.0127071	1
	rs7808823	C	T	168	0.651786	0.348214	0.416667	0.470238	0.113095	0.0376678	1
	rs7822	C	T	167	0.92515	0.0748503	0.856287	0.137725	0.00598802	0.0112947	0.992138
	rs7960207	G	A	168	0.755952	0.244048	0.565476	0.380952	0.0535714	0.0404116	1
	rs7961667	G	A	168	0.934524	0.0654762	0.875	0.119048	0.00595238	0.0470151	1
	rs7961682	G	A	168	0.934524	0.0654762	0.875	0.119048	0.00595238	0.0470151	1
	rs8025	A	G	168	0.517857	0.482143	0.267857	0.5	0.232143	0.00801449	0.985599
	rs8025727	C	G	168	0.860119	0.139881	0.732143	0.255952	0.0119048	0.0382222	1
	rs827778	G	A	168	0.717262	0.282738	0.505952	0.422619	0.0714286	0.0375543	1
	rs882803	A	G	168	0.919643	0.0803571	0.85119	0.136905	0.0119048	0.0259507	1
	rs8885	C	T	168	0.568452	0.431548	0.333333	0.470238	0.196429	0.0456407	1
	rs9200	A	G	168	0.818452	0.181548	0.678571	0.279762	0.0416667	0.0456962	1
	rs9316179	A	G	167	0.754491	0.245509	0.57485	0.359281	0.0658683	0.0294642	1
	rs9349603	C	T	167	0.823353	0.176647	0.676647	0.293413	0.0299401	0.0429194	1
	rs9395	G	C	168	0.64881	0.35119	0.422619	0.452381	0.125	0.00183433	0.906298
	rs9397102	G	A	168	0.675595	0.324405	0.458333	0.434524	0.107143	0.0340616	1
	rs9491352	T	A	166	0.840361	0.159639	0.704819	0.271084	0.0240964	0.00968027	0.992138
	rs9549	G	T	168	0.556548	0.443452	0.297619	0.517857	0.184524	0.0268071	1
	rs9704	C	T	168	0.72619	0.27381	0.511905	0.428571	0.0595238	0.0476306	1
	rs971074	G	A	168	0.877976	0.122024	0.785714	0.184524	0.0297619	0.0290086	1
	rs9820194	C	T	168	0.830357	0.169643	0.708333	0.244048	0.047619	0.039109	1
	rs1001413	G	A	168	0.657738	0.342262	0.452381	0.410714	0.136905	0.0485463	1
	rs10258880	T	C	168	0.824405	0.175595	0.696429	0.255952	0.047619	0.00584636	0.961586
	rs10276096	C	T	168	0.547619	0.452381	0.279762	0.535714	0.184524	0.0107858	0.992138
	rs10416177	T	G	164	0.506098	0.493902	0.268293	0.47561	0.256098	0.0101597	0.992138
	rs1043402	G	A	167	0.565868	0.434132	0.323353	0.48503	0.191617	0.000533324	0.762386
	rs1044120	G	T	167	0.799401	0.200599	0.664671	0.269461	0.0658683	0.0185837	1
	rs1044486	C	T	168	0.598214	0.401786	0.357143	0.482143	0.160714	0.0135587	1
	rs1044879	C	G	168	0.532738	0.467262	0.261905	0.541667	0.196429	0.0468142	1
	rs1045960	C	T	168	0.919643	0.0803571	0.845238	0.14881	0.00595238	0.0259507	1
	rs1050045	T	C	168	0.863095	0.136905	0.761905	0.202381	0.0357143	0.0157369	1
	rs1056484	G	A	168	0.889881	0.110119	0.797619	0.184524	0.0178571	0.0350922	1
	rs1061657	A	G	166	0.671687	0.328313	0.46988	0.403614	0.126506	0.0184976	1
	rs1061694	T	A	168	0.895833	0.104167	0.797619	0.196429	0.00595238	0.0315296	1
	rs1061728	G	A	168	0.66369	0.33631	0.452381	0.422619	0.125	0.0482186	1
	rs1061743	G	C	168	0.857143	0.142857	0.744048	0.22619	0.0297619	0.0413942	1
	rs10883960	A	G	168	0.91369	0.0863095	0.833333	0.160714	0.00595238	0.0111461	0.992138
	rs10937782	C	G	168	0.616071	0.383929	0.363095	0.505952	0.130952	0.0314659	1
	rs10951499	A	G	168	0.735119	0.264881	0.511905	0.446429	0.0416667	0.00266768	0.951326
	rs1105561	G	A	167	0.54491	0.45509	0.269461	0.550898	0.179641	0.00570346	0.961586
	rs11073001	A	G	167	0.757485	0.242515	0.60479	0.305389	0.0898204	0.040019	1
	rs11121691	C	T	168	0.9375	0.0625	0.880952	0.113095	0.00595238	0.0380201	1
	rs11249170	C	T	168	0.714286	0.285714	0.511905	0.404762	0.0833333	0.0378796	1
	rs1126615	C	T	168	0.589286	0.410714	0.35119	0.47619	0.172619	0.044188	1
	rs1131715	T	C	168	0.702381	0.297619	0.488095	0.428571	0.0833333	0.0303871	1
	rs1152583	G	T	168	0.675595	0.324405	0.440476	0.470238	0.0892857	0.0253348	1
	rs1155779	T	C	168	0.8125	0.1875	0.666667	0.291667	0.0416667	0.0112589	0.992138
	rs11704654	C	T	168	0.806548	0.193452	0.654762	0.303571	0.0416667	0.0358798	1
	rs11724758	G	A	163	0.634969	0.365031	0.411043	0.447853	0.141104	0.0370022	1
	rs11793	C	G	168	0.529762	0.470238	0.303571	0.452381	0.244048	0.00576916	0.961586
	rs12008480	T	G	168	0.770833	0.229167	0.732143	0.077381	0.190476	0.0487069	1
	rs12012028	T	C	168	0.928571	0.0714286	0.904762	0.047619	0.047619	0.0308676	1
	rs12221525	C	G	165	0.9	0.1	0.812121	0.175758	0.0121212	0.0408114	1
	rs12373386	C	T	168	0.541667	0.458333	0.303571	0.47619	0.220238	0.0200219	1
	rs12387	A	G	168	0.880952	0.119048	0.779762	0.202381	0.0178571	0.0261785	1
	rs12449164	T	C	168	0.580357	0.419643	0.315476	0.529762	0.154762	0.044217	1
	rs12534778	T	C	168	0.779762	0.220238	0.583333	0.392857	0.0238095	0.0461214	1
	rs1255998	C	G	168	0.604167	0.395833	0.345238	0.517857	0.136905	0.0248648	1
	rs287614	G	T	168	0.735119	0.264881	0.541667	0.386905	0.0714286	0.0461	1
	rs12979419	C	T	168	0.619048	0.380952	0.392857	0.452381	0.154762	0.0415249	1
	rs1298865	G	A	168	0.705357	0.294643	0.511905	0.386905	0.10119	0.0055789	0.961586
	rs1305	T	C	168	0.85119	0.14881	0.714286	0.27381	0.0119048	0.0452814	1
	rs13397	A	G	166	0.656627	0.343373	0.608434	0.0963855	0.295181	0.0471405	1
	rs1428814	C	A	167	0.577844	0.422156	0.335329	0.48503	0.179641	0.0335731	1
	rs1678866	C	G	168	0.744048	0.255952	0.559524	0.369048	0.0714286	0.0438214	1
	rs1736	G	A	168	0.785714	0.214286	0.625	0.321429	0.0535714	0.0435325	1
	rs1978711	C	G	168	0.642857	0.357143	0.416667	0.452381	0.130952	0.0381842	1
	rs2039308	T	C	168	0.645833	0.354167	0.422619	0.446429	0.130952	0.028322	1
	rs2060459	A	G	168	0.678571	0.321429	0.452381	0.452381	0.0952381	0.0250592	1
	rs2070535	T	C	168	0.580357	0.419643	0.327381	0.505952	0.166667	0.044217	1
	rs2073125	A	G	168	0.607143	0.392857	0.375	0.464286	0.160714	0.0181187	1
	rs2074603	A	G	168	0.53869	0.46131	0.321429	0.434524	0.244048	0.0464082	1
	rs2130407	A	G	167	0.508982	0.491018	0.269461	0.479042	0.251497	0.0148659	1
	rs2207730	G	T	168	0.824405	0.175595	0.678571	0.291667	0.0297619	0.0422167	1
	rs2229634	C	T	168	0.529762	0.470238	0.291667	0.47619	0.232143	0.0360743	1
	rs2229741	A	G	168	0.803571	0.196429	0.672619	0.261905	0.0654762	0.00352857	0.961586
	rs2253793	C	T	168	0.77381	0.22619	0.60119	0.345238	0.0535714	0.0490183	1
	rs2271149	C	T	168	0.502976	0.497024	0.279762	0.446429	0.27381	0.0114714	0.992138
	rs2278558	T	C	166	0.521084	0.478916	0.271084	0.5	0.228916	0.0105417	0.992138
	rs2278954	T	C	167	0.787425	0.212575	0.760479	0.0538922	0.185629	0.0303648	1
	rs2282336	G	A	168	0.580357	0.419643	0.339286	0.482143	0.178571	0.0344825	1
	rs2292064	G	A	168	0.71131	0.28869	0.52381	0.375	0.10119	0.0211766	1
	rs2295764	C	T	168	0.675595	0.324405	0.464286	0.422619	0.113095	0.0133932	1
	rs2302009	T	G	168	0.91369	0.0863095	0.833333	0.160714	0.00595238	0.0111461	0.992138
	rs2302122	C	T	168	0.517857	0.482143	0.261905	0.511905	0.22619	0.0272274	1
	rs236459	A	C	167	0.60479	0.39521	0.383234	0.443114	0.173653	0.024277	1
	rs2407992	C	G	168	0.815476	0.184524	0.779762	0.0714286	0.14881	0.0027623	0.956812
	rs2430853	C	G	168	0.660714	0.339286	0.428571	0.464286	0.107143	0.0268089	1
	rs2438349	T	C	168	0.535714	0.464286	0.309524	0.452381	0.238095	0.047172	1
	rs2638049	G	A	168	0.875	0.125	0.767857	0.214286	0.0178571	0.0472836	1
	rs1795514	C	T	168	0.717262	0.282738	0.5	0.434524	0.0654762	0.0142945	1
	rs2725092	G	A	168	0.77381	0.22619	0.60119	0.345238	0.0535714	0.0346324	1
	rs2797235	C	T	163	0.57362	0.42638	0.312883	0.521472	0.165644	0.0312112	1
	rs2833761	A	G	168	0.875	0.125	0.779762	0.190476	0.0297619	0.0292787	1
	rs2836934	A	C	167	0.565868	0.434132	0.323353	0.48503	0.191617	0.019239	1
	rs2838359	G	C	168	0.705357	0.294643	0.494048	0.422619	0.0833333	0.0114108	0.992138
	rs3003946	G	A	168	0.556548	0.443452	0.327381	0.458333	0.214286	0.046322	1
	rs309560	G	C	168	0.529762	0.470238	0.297619	0.464286	0.238095	0.0469033	1
	rs3254	T	C	168	0.693452	0.306548	0.47619	0.434524	0.0892857	0.0169153	1
	rs330922	G	C	168	0.678571	0.321429	0.470238	0.416667	0.113095	0.04506	1
	rs3397	C	T	168	0.651786	0.348214	0.440476	0.422619	0.136905	0.00550295	0.961586
	rs3733230	C	G	168	0.669643	0.330357	0.428571	0.482143	0.0892857	0.0140878	1
	rs3740484	T	G	168	0.565476	0.434524	0.315476	0.5	0.184524	0.0260054	1
	rs3743553	C	T	168	0.58631	0.41369	0.345238	0.482143	0.172619	0.0191174	1
	rs3744708	C	G	168	0.776786	0.223214	0.625	0.303571	0.0714286	0.0172123	1
	rs3744962	T	C	168	0.782738	0.217262	0.607143	0.35119	0.0416667	0.00496918	0.961586
	rs3746954	C	A	168	0.589286	0.410714	0.333333	0.511905	0.154762	0.0138415	1
	rs3749904	A	G	167	0.754491	0.245509	0.580838	0.347305	0.0718563	0.0205717	1
	rs3800550	T	G	168	0.8125	0.1875	0.666667	0.291667	0.0416667	0.0495522	1
	rs3810727	C	T	168	0.544643	0.455357	0.505952	0.077381	0.416667	0.0267109	1
	rs381083	T	G	168	0.642857	0.357143	0.428571	0.428571	0.142857	0.0294475	1
	rs3813097	T	C	168	0.738095	0.261905	0.559524	0.357143	0.0833333	0.0239552	1
	rs3813921	T	C	168	0.71131	0.28869	0.505952	0.410714	0.0833333	0.0211766	1
	rs3818136	A	G	168	0.895833	0.104167	0.797619	0.196429	0.00595238	0.045841	1
	rs3822270	T	G	168	0.616071	0.383929	0.363095	0.505952	0.130952	0.0314659	1
	rs3823465	G	A	168	0.6875	0.3125	0.488095	0.39881	0.113095	0.0178845	1
	rs3828329	T	C	168	0.625	0.375	0.404762	0.440476	0.154762	0.0126186	1
	rs3864	G	T	168	0.565476	0.434524	0.345238	0.440476	0.214286	0.0352501	1
	rs386901	T	C	168	0.723214	0.276786	0.511905	0.422619	0.0654762	0.0031465	0.961586
	rs3916983	G	C	168	0.845238	0.154762	0.732143	0.22619	0.0416667	0.00948085	0.992138
	rs4276859	C	T	168	0.800595	0.199405	0.672619	0.255952	0.0714286	0.000882446	0.762386
	rs431609	A	G	167	0.643713	0.356287	0.431138	0.42515	0.143713	0.0373415	1
	rs4320728	C	T	164	0.801829	0.198171	0.682927	0.237805	0.0792683	0.00121877	0.835445
	rs438651	G	A	167	0.805389	0.194611	0.652695	0.305389	0.0419162	0.0249456	1
	rs4500747	C	T	168	0.723214	0.276786	0.52381	0.39881	0.077381	0.0139268	1
	rs4503083	T	A	168	0.604167	0.395833	0.369048	0.470238	0.160714	0.00704182	0.985599
	rs4630831	C	T	168	0.702381	0.297619	0.5	0.404762	0.0952381	0.0402149	1
	rs4650	C	T	167	0.511976	0.488024	0.233533	0.556886	0.209581	0.0467574	1
	rs4726512	T	C	168	0.803571	0.196429	0.630952	0.345238	0.0238095	0.00528607	0.961586
	rs4782272	G	C	168	0.776786	0.223214	0.613095	0.327381	0.0595238	0.0172123	1
	rs4819168	A	G	168	0.651786	0.348214	0.440476	0.422619	0.136905	0.0278064	1
	rs505297	C	A	168	0.678571	0.321429	0.440476	0.47619	0.0833333	0.0250592	1
	rs5919909	G	A	168	0.541667	0.458333	0.488095	0.107143	0.404762	0.0476089	1
	rs5975700	C	T	168	0.580357	0.419643	0.541667	0.077381	0.380952	0.00724578	0.985599
	rs6089756	A	G	168	0.708333	0.291667	0.482143	0.452381	0.0654762	0.0298619	1
	rs6297	A	G	168	0.842262	0.157738	0.714286	0.255952	0.0297619	0.00628567	0.980311
	rs660207	A	G	168	0.511905	0.488095	0.261905	0.5	0.238095	0.04723	1
	rs6705802	A	C	168	0.583333	0.416667	0.369048	0.428571	0.202381	0.0143322	1
	rs6734	T	C	168	0.78869	0.21131	0.613095	0.35119	0.0357143	0.0438283	1
	rs6808	G	C	168	0.699405	0.300595	0.488095	0.422619	0.0892857	0.0412083	1
	rs681390	T	C	168	0.568452	0.431548	0.291667	0.553571	0.154762	0.010401	0.992138
	rs701378	T	C	168	0.568452	0.431548	0.321429	0.494048	0.184524	0.0263169	1
	rs7229671	A	G	168	0.696429	0.303571	0.5	0.392857	0.107143	0.0164495	1
	rs738642	G	C	167	0.931138	0.0688623	0.868263	0.125749	0.00598802	0.0302991	1
	rs748245	A	T	168	0.589286	0.410714	0.369048	0.440476	0.190476	0.025306	1
	rs7694216	T	C	168	0.872024	0.127976	0.761905	0.220238	0.0178571	0.0137769	1
	rs8061528	C	T	168	0.645833	0.354167	0.410714	0.470238	0.119048	0.0217695	1
	rs9261530	G	C	168	0.803571	0.196429	0.660714	0.285714	0.0535714	0.0375572	1
	rs9261531	C	T	168	0.803571	0.196429	0.660714	0.285714	0.0535714	0.0375572	1
	rs9364951	T	C	168	0.922619	0.077381	0.857143	0.130952	0.0119048	0.0220008	1
	rs9517161	C	A	168	0.758929	0.241071	0.571429	0.375	0.0535714	0.00985269	0.992138
	rs9579226	C	T	168	0.827381	0.172619	0.690476	0.27381	0.0357143	0.0281398	1
	rs9833827	T	G	168	0.690476	0.309524	0.464286	0.452381	0.0833333	0.0168957	1
	rs9942965	A	G	168	0.645833	0.354167	0.428571	0.434524	0.136905	0.0390377	1
	rs1004134	T	A	168	0.907738	0.0922619	0.821429	0.172619	0.00595238	0.0212207	1
	rs10178728	T	A	168	0.833333	0.166667	0.696429	0.27381	0.0297619	0.0396602	1
	rs10251977	G	A	168	0.833333	0.166667	0.684524	0.297619	0.0178571	0.0396602	1
	rs1043441	A	G	167	0.526946	0.473054	0.293413	0.467066	0.239521	0.0351683	1
	rs1044115	T	C	168	0.577381	0.422619	0.339286	0.47619	0.184524	0.025953	1
	rs1044396	C	T	168	0.755952	0.244048	0.607143	0.297619	0.0952381	0.0209959	1
	rs1045280	T	C	168	0.854167	0.145833	0.732143	0.244048	0.0238095	0.0127071	1
	rs1050013	A	G	168	0.922619	0.077381	0.85119	0.142857	0.00595238	0.0220008	1
	rs1050134	G	T	168	0.782738	0.217262	0.625	0.315476	0.0595238	0.0158646	1
	rs10518209	C	T	167	0.718563	0.281437	0.526946	0.383234	0.0898204	0.0143115	1
	rs1051875	G	A	167	0.580838	0.419162	0.323353	0.51497	0.161677	0.0338938	1
	rs1051904	A	G	168	0.639881	0.360119	0.369048	0.541667	0.0892857	0.0289913	1
	rs7709	A	C	168	0.681548	0.318452	0.440476	0.482143	0.077381	0.0336129	1
	rs1052408	G	A	166	0.807229	0.192771	0.644578	0.325301	0.0301205	0.0167349	1
	rs1052668	G	A	168	0.922619	0.077381	0.85119	0.142857	0.00595238	0.0220008	1
	rs1053590	C	T	168	0.708333	0.291667	0.505952	0.404762	0.0892857	0.0209485	1
	rs1054060	A	G	168	0.764881	0.235119	0.583333	0.363095	0.0535714	0.0380364	1
	rs1059504	A	G	168	0.627976	0.372024	0.404762	0.446429	0.14881	0.0169346	1
	rs1060442	C	T	168	0.714286	0.285714	0.52381	0.380952	0.0952381	0.0147463	1
	rs1060998	C	T	167	0.865269	0.134731	0.766467	0.197605	0.0359281	0.0362619	1
	rs1062613	C	T	166	0.900602	0.0993976	0.819277	0.162651	0.0180723	0.0396832	1
	rs1062966	G	A	166	0.542169	0.457831	0.289157	0.506024	0.204819	0.0266822	1
	rs1064261	T	C	168	0.877976	0.122024	0.761905	0.232143	0.00595238	0.0175983	1
	rs1064784	T	G	168	0.729167	0.270833	0.690476	0.077381	0.232143	0.0181526	1
	rs1065201	T	C	167	0.610778	0.389222	0.383234	0.45509	0.161677	0.0129638	1
	rs1112363	G	A	166	0.518072	0.481928	0.23494	0.566265	0.198795	0.0455582	1
	rs1121	G	A	168	0.526786	0.473214	0.297619	0.458333	0.244048	0.0153253	1
	rs1133109	C	A	168	0.595238	0.404762	0.357143	0.47619	0.166667	0.0330622	1
	rs1138253	T	C	168	0.639881	0.360119	0.404762	0.470238	0.125	0.0289913	1
	rs11401	T	C	168	0.901786	0.0982143	0.815476	0.172619	0.0119048	0.00901073	0.992138
	rs12870	G	A	168	0.764881	0.235119	0.577381	0.375	0.047619	0.0132404	1
	rs1294227	T	C	166	0.737952	0.262048	0.572289	0.331325	0.0963855	0.0430856	1
	rs1299	G	A	168	0.541667	0.458333	0.27381	0.535714	0.190476	0.0476089	1
	rs13047	A	C	168	0.684524	0.315476	0.630952	0.107143	0.261905	0.00654923	0.985599
	rs13094	G	T	164	0.560976	0.439024	0.317073	0.487805	0.195122	0.0328243	1
	rs1314	A	C	168	0.919643	0.0803571	0.845238	0.14881	0.00595238	0.00794994	0.985599
	rs14061	C	T	168	0.741071	0.258929	0.553571	0.375	0.0714286	0.0439811	1
	rs1530031	G	A	168	0.785714	0.214286	0.607143	0.357143	0.0357143	0.0320216	1
	rs1564458	C	T	165	0.721212	0.278788	0.527273	0.387879	0.0848485	0.0344161	1
	rs15652	A	G	168	0.89881	0.10119	0.803571	0.190476	0.00595238	0.00301318	0.961586
	rs1737887	A	G	168	0.684524	0.315476	0.47619	0.416667	0.107143	0.000597603	0.762386
	rs180017	C	T	164	0.521341	0.478659	0.292683	0.457317	0.25	0.0453814	1
	rs1888488	T	C	166	0.509036	0.490964	0.289157	0.439759	0.271084	0.045895	1
	rs1929866	C	T	168	0.776786	0.223214	0.589286	0.375	0.0357143	0.0241513	1
	rs2004082	A	G	168	0.8125	0.1875	0.642857	0.339286	0.0178571	0.0495522	1
	rs2068942	G	A	168	0.622024	0.377976	0.386905	0.470238	0.142857	0.0405459	1
	rs2071830	C	T	168	0.714286	0.285714	0.52381	0.380952	0.0952381	0.0202646	1
	rs2072527	A	G	167	0.844311	0.155689	0.712575	0.263473	0.0239521	0.0214886	1
	rs2073370	C	T	168	0.64881	0.35119	0.416667	0.464286	0.119048	0.0374621	1
	rs2074503	G	A	167	0.736527	0.263473	0.556886	0.359281	0.0838323	0.0458076	1
	rs2076019	T	G	168	0.6875	0.3125	0.458333	0.458333	0.0833333	0.0429352	1
	rs2076494	A	G	168	0.651786	0.348214	0.452381	0.39881	0.14881	0.0278064	1
	rs2176188	A	C	168	0.880952	0.119048	0.77381	0.214286	0.0119048	0.0168967	1
	rs2232105	C	T	164	0.539634	0.460366	0.317073	0.445122	0.237805	0.0441003	1
	rs2232596	A	G	168	0.889881	0.110119	0.791667	0.196429	0.0119048	0.0350922	1
	rs2238274	C	T	167	0.856287	0.143713	0.730539	0.251497	0.0179641	0.026414	1
	rs2239928	C	A	168	0.872024	0.127976	0.77381	0.196429	0.0297619	0.0467197	1
	rs2252748	C	T	168	0.699405	0.300595	0.47619	0.446429	0.077381	0.0303816	1
	rs2255546	G	A	167	0.51497	0.48503	0.263473	0.502994	0.233533	0.010781	0.992138
	rs2271548	G	A	168	0.83631	0.16369	0.708333	0.255952	0.0357143	0.0258123	1
	rs2272051	G	A	168	0.678571	0.321429	0.452381	0.452381	0.0952381	0.00453026	0.961586
	rs2273917	C	T	168	0.758929	0.241071	0.583333	0.35119	0.0654762	0.0142319	1
	rs2275675	G	A	167	0.541916	0.458084	0.275449	0.532934	0.191617	0.0349765	1
	rs2276322	A	C	168	0.705357	0.294643	0.5	0.410714	0.0892857	0.0406597	1
	rs2277006	C	T	168	0.544643	0.455357	0.315476	0.458333	0.22619	0.0361143	1
	rs2277250	G	A	168	0.75	0.25	0.583333	0.333333	0.0833333	0.0428604	1
	rs2278280	G	A	166	0.650602	0.349398	0.39759	0.506024	0.0963855	0.0485944	1
	rs2285452	G	A	168	0.872024	0.127976	0.77381	0.196429	0.0297619	0.0467197	1
	rs2287988	A	G	168	0.502976	0.497024	0.238095	0.529762	0.232143	0.0470707	1
	rs2290488	G	C	168	0.827381	0.172619	0.767857	0.119048	0.113095	6.29604e-05	0.762386
	rs2292186	G	A	164	0.652439	0.347561	0.45122	0.402439	0.146341	0.035044	1
	rs2292974	C	T	167	0.520958	0.479042	0.275449	0.491018	0.233533	0.0198508	1
	rs2292975	C	A	167	0.52994	0.47006	0.281437	0.497006	0.221557	0.00778222	0.985599
	rs2298726	A	C	168	0.511905	0.488095	0.291667	0.440476	0.267857	0.0206809	1
	rs2305457	G	A	168	0.619048	0.380952	0.375	0.488095	0.136905	0.0415249	1
	rs2346399	A	G	167	0.691617	0.308383	0.473054	0.437126	0.0898204	0.0166274	1
	rs240951	G	A	167	0.640719	0.359281	0.407186	0.467066	0.125749	0.0496632	1
	rs2511841	T	C	168	0.66369	0.33631	0.464286	0.39881	0.136905	0.0272243	1
	rs2637713	A	G	168	0.863095	0.136905	0.738095	0.25	0.0119048	0.0368745	1
	rs2656841	T	G	157	0.582803	0.417197	0.356688	0.452229	0.191083	0.00556069	0.961586
	rs2863095	T	C	168	0.553571	0.446429	0.303571	0.5	0.196429	0.0353465	1
	rs2864044	G	A	168	0.833333	0.166667	0.714286	0.238095	0.047619	0.0184431	1
	rs2918364	T	A	167	0.535928	0.464072	0.263473	0.54491	0.191617	0.0107757	0.992138
	rs2967517	G	T	166	0.635542	0.364458	0.36747	0.536145	0.0963855	0.0212215	1
	rs2967518	T	C	168	0.633929	0.366071	0.363095	0.541667	0.0952381	0.0220994	1
	rs3004070	T	A	167	0.661677	0.338323	0.461078	0.401198	0.137725	0.0265878	1
	rs302968	G	A	168	0.895833	0.104167	0.809524	0.172619	0.0178571	0.0179123	1
	rs3099	C	G	166	0.731928	0.268072	0.554217	0.355422	0.0903614	0.0246326	1
	rs3180279	C	G	167	0.775449	0.224551	0.616766	0.317365	0.0658683	0.00512937	0.961586
	rs33999	C	G	165	0.660606	0.339394	0.436364	0.448485	0.115152	0.018931	1
	rs3731648	A	C	168	0.520833	0.479167	0.267857	0.505952	0.22619	0.0281087	1
	rs3732474	C	T	168	0.651786	0.348214	0.416667	0.470238	0.113095	0.000320319	0.762386
	rs3733611	C	T	168	0.565476	0.434524	0.315476	0.5	0.184524	0.0352501	1
	rs3733861	G	A	168	0.541667	0.458333	0.303571	0.47619	0.220238	0.0353919	1
	rs3740488	T	A	166	0.560241	0.439759	0.301205	0.518072	0.180723	0.0344664	1
	rs3742387	A	G	168	0.622024	0.377976	0.404762	0.434524	0.160714	0.0228155	1
	rs3744802	C	T	164	0.606707	0.393293	0.365854	0.481707	0.152439	0.0297606	1
	rs3745157	T	C	168	0.875	0.125	0.761905	0.22619	0.0119048	0.0201825	1
	rs3747343	G	A	167	0.775449	0.224551	0.736527	0.0778443	0.185629	0.0338376	1
	rs3749263	C	G	168	0.845238	0.154762	0.738095	0.214286	0.047619	0.032406	1
	rs3751142	C	A	167	0.862275	0.137725	0.742515	0.239521	0.0179641	0.037638	1
	rs3777435	A	G	167	0.580838	0.419162	0.359281	0.443114	0.197605	0.0189593	1
	rs3777632	A	G	168	0.767857	0.232143	0.583333	0.369048	0.047619	0.0271133	1
	rs3788953	G	A	167	0.583832	0.416168	0.54491	0.0778443	0.377246	0.00241906	0.940649
	rs3795571	C	T	165	0.533333	0.466667	0.309091	0.448485	0.242424	0.00746271	0.985599
	rs3795834	C	T	168	0.717262	0.282738	0.52381	0.386905	0.0892857	0.00701882	0.985599
	rs3806	G	A	168	0.505952	0.494048	0.25	0.511905	0.238095	0.0477172	1
	rs3809054	G	A	167	0.679641	0.320359	0.45509	0.449102	0.0958084	0.0439917	1
	rs3810291	G	A	159	0.77673	0.22327	0.610063	0.333333	0.0566038	0.0298403	1
	rs3810400	A	G	168	0.85119	0.14881	0.738095	0.22619	0.0357143	0.0452814	1
	rs3812096	G	A	167	0.922156	0.0778443	0.856287	0.131737	0.011976	0.0224159	1
	rs3824143	A	G	167	0.760479	0.239521	0.592814	0.335329	0.0718563	0.0194531	1
	rs3848596	T	C	168	0.529762	0.470238	0.285714	0.488095	0.22619	0.0272096	1
	rs3900115	A	G	168	0.845238	0.154762	0.72619	0.238095	0.0357143	0.0477139	1
	rs4148949	T	C	168	0.610119	0.389881	0.386905	0.446429	0.166667	0.0240483	1
	rs4529929	T	C	167	0.667665	0.332335	0.437126	0.461078	0.101796	0.0460333	1
	rs4589188	C	T	167	0.943114	0.0568862	0.898204	0.0898204	0.011976	0.0302436	1
	rs4631764	T	C	168	0.529762	0.470238	0.303571	0.452381	0.244048	0.00576916	0.961586
	rs4807380	G	A	166	0.725904	0.274096	0.506024	0.439759	0.0542169	0.0347052	1
	rs4843073	T	C	168	0.675595	0.324405	0.470238	0.410714	0.119048	0.0340616	1
	rs4872360	T	C	168	0.666667	0.333333	0.410714	0.511905	0.077381	0.0362716	1
	rs543304	T	C	168	0.883929	0.116071	0.779762	0.208333	0.0119048	0.0155378	1
	rs5972091	G	A	168	0.96131	0.0386905	0.952381	0.0178571	0.0297619	0.0473766	1
	rs6107649	A	C	163	0.650307	0.349693	0.429448	0.441718	0.128834	0.0262923	1
	rs6116	A	C	167	0.92515	0.0748503	0.856287	0.137725	0.00598802	0.0339464	1
	rs625839	G	A	168	0.779762	0.220238	0.625	0.309524	0.0654762	0.0332079	1
	rs6427506	G	A	167	0.808383	0.191617	0.664671	0.287425	0.0479042	0.0357652	1
	rs649257	C	T	168	0.758929	0.241071	0.559524	0.39881	0.0416667	0.020256	1
	rs6509305	C	T	168	0.922619	0.077381	0.85119	0.142857	0.00595238	0.0220008	1
	rs6520618	C	T	168	0.66369	0.33631	0.619048	0.0892857	0.291667	0.00234036	0.940649
	rs6549143	G	A	164	0.893293	0.106707	0.79878	0.189024	0.0121951	0.0454411	1
	rs6629461	C	T	164	0.539634	0.460366	0.493902	0.0914634	0.414634	0.00367185	0.961586
	rs6704	C	A	165	0.766667	0.233333	0.575758	0.381818	0.0424242	0.034919	1
	rs6720659	C	T	168	0.806548	0.193452	0.64881	0.315476	0.0357143	0.000423583	0.762386
	rs6774653	G	A	167	0.646707	0.353293	0.413174	0.467066	0.11976	0.000763477	0.762386
	rs678591	G	T	168	0.89881	0.10119	0.815476	0.166667	0.0178571	0.00970461	0.992138
	rs6789983	T	G	168	0.943452	0.0565476	0.892857	0.10119	0.00595238	0.00140921	0.835445
	rs6948536	C	T	167	0.565868	0.434132	0.335329	0.461078	0.203593	0.00528736	0.961586
	rs6967748	T	C	168	0.854167	0.145833	0.72619	0.255952	0.0178571	0.0184465	1
	rs6973680	T	C	168	0.693452	0.306548	0.470238	0.446429	0.0833333	0.0316966	1
	rs7178065	A	G	167	0.667665	0.332335	0.461078	0.413174	0.125749	0.0192482	1
	rs7245552	T	G	168	0.922619	0.077381	0.863095	0.119048	0.0178571	0.0391298	1
	rs7255306	A	G	165	0.666667	0.333333	0.448485	0.436364	0.115152	0.0454251	1
	rs731027	T	C	167	0.823353	0.176647	0.700599	0.245509	0.0538922	0.00359649	0.961586
	rs7394572	C	T	168	0.702381	0.297619	0.47619	0.452381	0.0714286	0.0303871	1
	rs7423300	T	G	168	0.6875	0.3125	0.440476	0.494048	0.0654762	0.0429352	1
	rs7465262	G	T	167	0.736527	0.263473	0.562874	0.347305	0.0898204	0.00598642	0.965742
	rs4073738	G	A	168	0.625	0.375	0.380952	0.488095	0.130952	0.0234279	1
	rs7567026	T	C	168	0.854167	0.145833	0.732143	0.244048	0.0238095	0.0297277	1
	rs7671578	A	T	168	0.717262	0.282738	0.52381	0.386905	0.0892857	0.0142945	1
	rs789990	A	G	168	0.592262	0.407738	0.375	0.434524	0.190476	0.0435461	1
	rs8074840	T	C	168	0.580357	0.419643	0.339286	0.482143	0.178571	0.0194157	1
	rs8093595	C	G	168	0.514881	0.485119	0.297619	0.434524	0.267857	0.0154383	1
	rs8103500	A	G	167	0.57485	0.42515	0.359281	0.431138	0.209581	0.0337839	1
	rs8591	C	T	168	0.779762	0.220238	0.589286	0.380952	0.0297619	0.0461214	1
	rs886162	G	C	168	0.622024	0.377976	0.35119	0.541667	0.107143	0.0173679	1
	rs896973	G	T	168	0.696429	0.303571	0.488095	0.416667	0.0952381	0.0417077	1
	rs9304684	A	G	168	0.502976	0.497024	0.267857	0.470238	0.261905	0.0368719	1
	rs9313	G	T	163	0.555215	0.444785	0.312883	0.484663	0.202454	0.0326669	1
	rs936019	G	C	168	0.5625	0.4375	0.327381	0.470238	0.202381	0.0466377	1
	rs9423302	G	A	168	0.875	0.125	0.767857	0.214286	0.0178571	0.0472836	1
	rs943851	T	C	167	0.562874	0.437126	0.311377	0.502994	0.185629	0.0146398	1
	rs9532314	G	A	166	0.64759	0.35241	0.421687	0.451807	0.126506	0.0489254	1
	rs9590321	C	A	167	0.790419	0.209581	0.634731	0.311377	0.0538922	0.0097208	0.992138
	rs9610680	G	A	168	0.782738	0.217262	0.619048	0.327381	0.0535714	0.0322305	1
	rs9843296	T	C	168	0.943452	0.0565476	0.892857	0.10119	0.00595238	0.000200044	0.762386
	rs9906547	A	G	166	0.945783	0.0542169	0.89759	0.0963855	0.0060241	0.0139329	1
	rs9929832	T	C	168	0.842262	0.157738	0.732143	0.220238	0.047619	0.00236568	0.940649
	rs10150295	T	C	168	0.848214	0.151786	0.744048	0.208333	0.047619	0.00853283	0.992138
	rs10188763	A	G	168	0.627976	0.372024	0.410714	0.434524	0.154762	0.00887104	0.992138
	rs10269151	G	A	168	0.860119	0.139881	0.744048	0.232143	0.0238095	0.0107498	0.992138
	rs10413687	A	G	168	0.502976	0.497024	0.267857	0.470238	0.261905	0.0368719	1
	rs10455255	A	G	168	0.895833	0.104167	0.809524	0.172619	0.0178571	0.0179123	1
	rs10482	C	T	168	0.779762	0.220238	0.589286	0.380952	0.0297619	0.01652	1
	rs1048479	G	A	167	0.625749	0.374251	0.383234	0.48503	0.131737	0.00852854	0.992138
	rs10787954	G	A	167	0.568862	0.431138	0.335329	0.467066	0.197605	0.0190208	1
	rs10788237	G	A	168	0.886905	0.113095	0.797619	0.178571	0.0238095	0.0235153	1
	rs10797786	C	T	166	0.527108	0.472892	0.313253	0.427711	0.259036	0.000888552	0.762386
	rs10817477	T	C	168	0.83631	0.16369	0.714286	0.244048	0.0416667	0.016622	1
	rs10817478	T	C	168	0.958333	0.0416667	0.922619	0.0714286	0.00595238	0.00496686	0.961586
	rs10823171	G	A	166	0.864458	0.135542	0.753012	0.222892	0.0240964	0.000609593	0.762386
	rs10843796	C	A	167	0.52994	0.47006	0.287425	0.48503	0.227545	0.00785099	0.985599
	rs10864483	G	A	168	0.815476	0.184524	0.64881	0.333333	0.0178571	0.0461079	1
	rs10886451	A	G	168	0.568452	0.431548	0.333333	0.470238	0.196429	0.0193497	1
	rs10886456	A	G	168	0.565476	0.434524	0.333333	0.464286	0.202381	0.0260054	1
	rs10911095	G	C	168	0.526786	0.473214	0.309524	0.434524	0.255952	0.00200696	0.918869
	rs10985702	C	A	168	0.877976	0.122024	0.767857	0.220238	0.0119048	0.0175983	1
	rs10985703	G	C	168	0.875	0.125	0.761905	0.22619	0.0119048	0.0116932	0.992138
	rs11060167	C	A	168	0.708333	0.291667	0.47619	0.464286	0.0595238	0.00368303	0.961586
	rs11085900	C	T	168	0.508929	0.491071	0.303571	0.410714	0.285714	0.0206926	1
	rs11119806	A	C	168	0.705357	0.294643	0.511905	0.386905	0.10119	0.0114108	0.992138
	rs11149842	C	T	166	0.73494	0.26506	0.536145	0.39759	0.0662651	0.0234863	1
	rs11599291	C	T	168	0.886905	0.113095	0.797619	0.178571	0.0238095	0.0235153	1
	rs11688303	C	T	168	0.875	0.125	0.767857	0.214286	0.0178571	0.0472836	1
	rs11761556	A	C	166	0.792169	0.207831	0.626506	0.331325	0.0421687	0.0297364	1
	rs11883220	C	G	168	0.541667	0.458333	0.309524	0.464286	0.22619	0.027693	1
	rs11915822	A	G	168	0.910714	0.0892857	0.833333	0.154762	0.0119048	0.00192132	0.906298
	rs11935471	A	G	168	0.574405	0.425595	0.321429	0.505952	0.172619	0.0448342	1
	rs11996576	G	C	167	0.772455	0.227545	0.592814	0.359281	0.0479042	0.035073	1
	rs12164	G	A	168	0.505952	0.494048	0.285714	0.440476	0.27381	0.0477172	1
	rs12411843	T	C	168	0.511905	0.488095	0.244048	0.535714	0.220238	0.0363609	1
	rs615099	G	T	168	0.758929	0.241071	0.571429	0.375	0.0535714	0.0391535	1
	rs12444242	T	C	168	0.580357	0.419643	0.315476	0.529762	0.154762	0.044217	1
	rs12449553	C	G	168	0.642857	0.357143	0.410714	0.464286	0.125	0.0381842	1
	rs12466	T	A	168	0.53869	0.46131	0.27381	0.529762	0.196429	0.00786353	0.985599
	rs12585128	G	T	168	0.889881	0.110119	0.785714	0.208333	0.00595238	0.0210863	1
	rs12602945	A	G	166	0.695783	0.304217	0.481928	0.427711	0.0903614	0.0220728	1
	rs12619503	C	T	168	0.53869	0.46131	0.279762	0.517857	0.202381	0.0464082	1
	rs12629415	C	A	168	0.717262	0.282738	0.488095	0.458333	0.0535714	0.0375543	1
	rs12633223	A	G	168	0.690476	0.309524	0.511905	0.357143	0.130952	0.0434219	1
	rs12675467	C	T	167	0.802395	0.197605	0.628743	0.347305	0.0239521	0.0385302	1
	rs12714401	A	G	168	0.83631	0.16369	0.714286	0.244048	0.0416667	0.0258123	1
	rs12714402	G	A	168	0.83631	0.16369	0.714286	0.244048	0.0416667	0.0258123	1
	rs4845617	G	A	168	0.517857	0.482143	0.255952	0.52381	0.220238	0.0469321	1
	rs1051820	G	T	168	0.5625	0.4375	0.327381	0.470238	0.202381	0.0270089	1
	rs3893730	A	G	168	0.559524	0.440476	0.297619	0.52381	0.178571	0.0455016	1
	rs12622452	A	G	168	0.702381	0.297619	0.505952	0.392857	0.10119	0.0303871	1
	rs13052465	C	T	168	0.741071	0.258929	0.559524	0.363095	0.077381	0.0439811	1
	rs1609460	C	T	168	0.550595	0.449405	0.321429	0.458333	0.220238	0.0056012	0.961586
	rs1618602	T	A	167	0.601796	0.398204	0.377246	0.449102	0.173653	0.0239048	1
	rs17677	G	T	167	0.769461	0.230539	0.592814	0.353293	0.0538922	0.0487679	1
	rs1992133	G	A	168	0.619048	0.380952	0.375	0.488095	0.136905	0.0415249	1
	rs2232103	C	T	168	0.672619	0.327381	0.488095	0.369048	0.142857	0.013515	1
	rs2259045	A	G	168	0.77381	0.22619	0.60119	0.345238	0.0535714	0.0490183	1
	rs2269777	C	T	168	0.535714	0.464286	0.47619	0.119048	0.404762	0.00808897	0.985599
	rs2273802	T	C	168	0.607143	0.392857	0.380952	0.452381	0.166667	0.0181187	1
	rs2287490	T	C	168	0.550595	0.449405	0.327381	0.446429	0.22619	0.0461627	1
	rs2292011	C	T	168	0.833333	0.166667	0.702381	0.261905	0.0357143	0.0396602	1
	rs2306807	C	T	168	0.556548	0.443452	0.291667	0.529762	0.178571	0.0268071	1
	rs2481952	C	T	168	0.556548	0.443452	0.291667	0.529762	0.178571	0.0268071	1
	rs2484173	A	G	168	0.815476	0.184524	0.672619	0.285714	0.0416667	0.0461079	1
	rs2513329	C	G	168	0.949405	0.0505952	0.904762	0.0892857	0.00595238	0.0421323	1
	rs2531372	A	G	168	0.574405	0.425595	0.52381	0.10119	0.375	0.0257597	1
	rs2543663	G	A	168	0.919643	0.0803571	0.857143	0.125	0.0178571	0.0409463	1
	rs2641232	C	G	168	0.877976	0.122024	0.761905	0.232143	0.00595238	0.00397917	0.961586
	rs2809817	A	G	168	0.872024	0.127976	0.755952	0.232143	0.0119048	0.0329582	1
	rs3013641	A	T	167	0.946108	0.0538922	0.898204	0.0958084	0.00598802	0.0478085	1
	rs3095679	T	C	168	0.83631	0.16369	0.714286	0.244048	0.0416667	0.0258123	1
	rs3738055	C	T	168	0.505952	0.494048	0.255952	0.5	0.244048	0.0205174	1
	rs3750920	C	T	168	0.764881	0.235119	0.577381	0.375	0.047619	0.00945402	0.992138
	rs3775738	A	G	168	0.577381	0.422619	0.333333	0.488095	0.178571	0.0338987	1
	rs3779760	C	G	168	0.666667	0.333333	0.446429	0.440476	0.113095	0.0138794	1
	rs3802885	A	C	166	0.804217	0.195783	0.638554	0.331325	0.0301205	0.0118748	1
	rs3828027	C	T	168	0.517857	0.482143	0.238095	0.559524	0.202381	0.0469321	1
	rs3851259	T	G	168	0.940476	0.0595238	0.886905	0.107143	0.00595238	0.00970915	0.992138
	rs4148943	C	T	168	0.821429	0.178571	0.696429	0.25	0.0535714	0.00601121	0.965742
	rs4148947	T	C	168	0.854167	0.145833	0.738095	0.232143	0.0297619	0.0297277	1
	rs4664475	C	T	168	0.660714	0.339286	0.452381	0.416667	0.130952	0.0365648	1
	rs4665143	G	A	168	0.639881	0.360119	0.482143	0.315476	0.202381	0.0289913	1
	rs475570	G	C	168	0.735119	0.264881	0.541667	0.386905	0.0714286	0.0335022	1
	rs4802800	C	G	168	0.604167	0.395833	0.404762	0.39881	0.196429	0.0435617	1
	rs4962034	G	C	168	0.502976	0.497024	0.232143	0.541667	0.22619	0.0040851	0.961586
	rs4974304	T	A	168	0.657738	0.342262	0.404762	0.505952	0.0892857	0.0364882	1
	rs511898	C	T	168	0.622024	0.377976	0.380952	0.482143	0.136905	0.0314116	1
	rs5750668	T	C	168	0.607143	0.392857	0.380952	0.452381	0.166667	0.00961174	0.992138
	rs5751576	A	G	168	0.616071	0.383929	0.363095	0.505952	0.130952	0.0413619	1
	rs586141	C	A	168	0.657738	0.342262	0.458333	0.39881	0.142857	0.0485463	1
	rs5918479	A	G	168	0.872024	0.127976	0.839286	0.0654762	0.0952381	0.00768778	0.985599
	rs5927633	G	A	167	0.742515	0.257485	0.700599	0.0838323	0.215569	0.0314115	1
	rs5930933	C	T	168	0.520833	0.479167	0.470238	0.10119	0.428571	0.0281087	1
	rs5956050	C	T	168	0.714286	0.285714	0.666667	0.0952381	0.238095	0.00221944	0.940649
	rs614263	T	C	168	0.758929	0.241071	0.571429	0.375	0.0535714	0.0391535	1
	rs618828	G	A	168	0.758929	0.241071	0.571429	0.375	0.0535714	0.0391535	1
	rs638227	T	C	168	0.511905	0.488095	0.22619	0.571429	0.202381	0.0112502	0.992138
	rs6491066	C	T	168	0.815476	0.184524	0.666667	0.297619	0.0357143	0.0461079	1
	rs6503290	A	G	168	0.72619	0.27381	0.535714	0.380952	0.0833333	0.0363831	1
	rs6523506	T	G	168	0.60119	0.39881	0.565476	0.0714286	0.363095	0.00501936	0.961586
	rs6554812	T	C	166	0.903614	0.0963855	0.813253	0.180723	0.0060241	0.0248211	1
	rs6718068	C	T	167	0.586826	0.413174	0.371257	0.431138	0.197605	0.0190296	1
	rs6719488	G	T	168	0.550595	0.449405	0.309524	0.482143	0.208333	0.000871063	0.762386
	rs6732100	A	G	168	0.934524	0.0654762	0.875	0.119048	0.00595238	0.0470151	1
	rs674	T	C	168	0.857143	0.142857	0.744048	0.22619	0.0297619	0.0413942	1
	rs684527	C	A	167	0.610778	0.389222	0.407186	0.407186	0.185629	0.00905862	0.992138
	rs687581	T	G	168	0.511905	0.488095	0.22619	0.571429	0.202381	0.0112502	0.992138
	rs7200543	A	G	168	0.526786	0.473214	0.297619	0.458333	0.244048	0.0153253	1
	rs7279896	A	G	168	0.845238	0.154762	0.720238	0.25	0.0297619	0.0477139	1
	rs7371831	A	G	166	0.653614	0.346386	0.39759	0.512048	0.0903614	0.0477314	1
	rs739370	C	T	168	0.779762	0.220238	0.619048	0.321429	0.0595238	0.0332079	1
	rs7513402	T	C	168	0.845238	0.154762	0.732143	0.22619	0.0416667	0.00948085	0.992138
	rs7527	C	T	167	0.700599	0.299401	0.48503	0.431138	0.0838323	0.00768087	0.985599
	rs7556816	T	C	168	0.625	0.375	0.410714	0.428571	0.160714	0.00647493	0.985599
	rs7562498	G	C	168	0.732143	0.267857	0.553571	0.357143	0.0892857	0.00601474	0.965742
	rs7582864	A	G	168	0.699405	0.300595	0.488095	0.422619	0.0892857	0.0224719	1
	rs7765035	A	G	168	0.645833	0.354167	0.416667	0.458333	0.125	0.0498448	1
	rs8432	T	C	168	0.532738	0.467262	0.297619	0.470238	0.232143	0.0360153	1
	rs9261470	G	A	168	0.803571	0.196429	0.660714	0.285714	0.0535714	0.0375572	1
	rs9468344	G	T	168	0.526786	0.473214	0.291667	0.470238	0.238095	0.0474097	1
	rs9612234	C	T	168	0.580357	0.419643	0.321429	0.517857	0.160714	0.044217	1
	rs9640366	G	A	168	0.75	0.25	0.565476	0.369048	0.0654762	0.0072928	0.985599
	rs9879005	G	T	167	0.562874	0.437126	0.317365	0.491018	0.191617	0.0458866	1
	rs10009030	C	A	165	0.563636	0.436364	0.345455	0.436364	0.218182	0.00981305	0.992138
	rs1024375	G	A	168	0.934524	0.0654762	0.886905	0.0952381	0.0178571	0.023767	1
	rs10492239	A	G	167	0.736527	0.263473	0.538922	0.39521	0.0658683	0.0326693	1
	rs10506275	G	C	168	0.541667	0.458333	0.333333	0.416667	0.25	0.027693	1
	rs10511694	G	A	168	0.520833	0.479167	0.267857	0.505952	0.22619	0.0358789	1
	rs1144426	C	G	168	0.857143	0.142857	0.744048	0.22619	0.0297619	0.0413942	1
	rs1153968	T	G	168	0.598214	0.401786	0.386905	0.422619	0.190476	0.0434901	1
	rs1157713	A	G	167	0.892216	0.107784	0.790419	0.203593	0.00598802	0.0210328	1
	rs1254964	G	A	168	0.943452	0.0565476	0.892857	0.10119	0.00595238	0.0297558	1
	rs1280100	G	A	168	0.732143	0.267857	0.52381	0.416667	0.0595238	0.0461127	1
	rs1395269	G	T	168	0.541667	0.458333	0.27381	0.535714	0.190476	0.0476089	1
	rs1404634	G	A	166	0.554217	0.445783	0.301205	0.506024	0.192771	0.0452594	1
	rs1417700	G	T	167	0.841317	0.158683	0.706587	0.269461	0.0239521	0.00652788	0.985599
	rs1417701	G	T	168	0.839286	0.160714	0.702381	0.27381	0.0238095	0.0103719	0.992138
	rs1441585	T	C	168	0.824405	0.175595	0.690476	0.267857	0.0416667	0.00584636	0.961586
	rs1455111	T	C	168	0.821429	0.178571	0.672619	0.297619	0.0297619	0.0437371	1
	rs1456113	G	A	165	0.657576	0.342424	0.418182	0.478788	0.10303	0.0471285	1
	rs1475975	A	G	168	0.809524	0.190476	0.642857	0.333333	0.0238095	0.0361364	1
	rs1582876	A	G	168	0.622024	0.377976	0.410714	0.422619	0.166667	0.00220765	0.940649
	rs1615609	T	G	168	0.827381	0.172619	0.690476	0.27381	0.0357143	0.0126958	1
	rs1670284	G	T	168	0.684524	0.315476	0.452381	0.464286	0.0833333	0.0446183	1
	rs1713417	C	T	168	0.785714	0.214286	0.607143	0.357143	0.0357143	0.0220159	1
	rs1720830	G	T	168	0.666667	0.333333	0.440476	0.452381	0.107143	0.0465806	1
	rs1792902	C	G	168	0.803571	0.196429	0.64881	0.309524	0.0416667	0.0375572	1
	rs1859226	T	C	166	0.680723	0.319277	0.451807	0.457831	0.0903614	0.0432029	1
	rs1869901	T	C	168	0.883929	0.116071	0.77381	0.220238	0.00595238	0.00930794	0.992138
	rs1870867	G	A	167	0.550898	0.449102	0.323353	0.45509	0.221557	0.0262796	1
	rs1871417	A	G	165	0.760606	0.239394	0.6	0.321212	0.0787879	0.0370149	1
	rs1894316	G	A	166	0.807229	0.192771	0.644578	0.325301	0.0301205	0.0109912	0.992138
	rs1992053	T	C	168	0.604167	0.395833	0.339286	0.529762	0.130952	0.0177684	1
	rs1995691	G	A	167	0.502994	0.497006	0.281437	0.443114	0.275449	0.0111382	0.992138
	rs2015532	A	C	167	0.913174	0.0868263	0.832335	0.161677	0.00598802	0.0171002	1
	rs2018246	G	A	168	0.639881	0.360119	0.410714	0.458333	0.130952	0.0219288	1
	rs2042145	T	C	167	0.763473	0.236527	0.592814	0.341317	0.0658683	0.00266137	0.951326
	rs2060456	A	G	166	0.680723	0.319277	0.457831	0.445783	0.0963855	0.0180961	1
	rs2060457	A	G	168	0.678571	0.321429	0.452381	0.452381	0.0952381	0.0250592	1
	rs2070715	A	G	168	0.574405	0.425595	0.321429	0.505952	0.172619	0.0448342	1
	rs2072139	C	T	163	0.812883	0.187117	0.687117	0.251534	0.0613497	0.0431703	1
	rs2072389	C	T	168	0.842262	0.157738	0.696429	0.291667	0.0119048	0.033976	1
	rs2074597	G	T	168	0.535714	0.464286	0.279762	0.511905	0.208333	0.0273993	1
	rs2076640	A	G	167	0.694611	0.305389	0.497006	0.39521	0.107784	0.0317347	1
	rs2077061	C	A	168	0.720238	0.279762	0.529762	0.380952	0.0892857	0.0269518	1
	rs2091787	C	T	168	0.833333	0.166667	0.708333	0.25	0.0416667	0.0258699	1
	rs2102262	G	A	168	0.842262	0.157738	0.702381	0.279762	0.0178571	0.0493083	1
	rs2140287	T	G	166	0.686747	0.313253	0.475904	0.421687	0.10241	0.0432031	1
	rs2215842	T	C	168	0.547619	0.452381	0.267857	0.559524	0.172619	0.0467164	1
	rs2231312	T	C	167	0.646707	0.353293	0.437126	0.419162	0.143713	0.00545234	0.961586
	rs2232801	C	G	165	0.681818	0.318182	0.466667	0.430303	0.10303	0.00264986	0.951326
	rs2236356	G	A	168	0.755952	0.244048	0.583333	0.345238	0.0714286	0.0102459	0.992138
	rs2239807	T	C	165	0.59697	0.40303	0.381818	0.430303	0.187879	0.0408069	1
	rs2239937	A	G	168	0.919643	0.0803571	0.904762	0.0297619	0.0654762	0.000892629	0.762386
	rs2240467	T	C	167	0.57485	0.42515	0.371257	0.407186	0.221557	0.00173659	0.899854
	rs2240999	G	C	165	0.845455	0.154545	0.727273	0.236364	0.0363636	0.00526528	0.961586
	rs2241810	G	A	168	0.729167	0.270833	0.511905	0.434524	0.0535714	0.034639	1
	rs2243390	T	C	166	0.828313	0.171687	0.686747	0.283133	0.0301205	0.0126243	1
	rs2243391	C	T	168	0.839286	0.160714	0.702381	0.27381	0.0238095	0.0103719	0.992138
	rs2251253	A	T	165	0.815152	0.184848	0.672727	0.284848	0.0424242	0.0148429	1
	rs2253831	T	C	167	0.802395	0.197605	0.634731	0.335329	0.0299401	0.0266325	1
	rs2255164	C	T	168	0.77381	0.22619	0.589286	0.369048	0.0416667	0.025511	1
	rs2270529	T	C	168	0.675595	0.324405	0.464286	0.422619	0.113095	0.00671899	0.985599
	rs2271408	T	C	167	0.562874	0.437126	0.323353	0.479042	0.197605	0.0191972	1
	rs2271624	C	T	168	0.758929	0.241071	0.565476	0.386905	0.047619	0.0391535	1
	rs2271807	A	G	168	0.901786	0.0982143	0.809524	0.184524	0.00595238	0.015227	1
	rs2271929	C	G	168	0.741071	0.258929	0.559524	0.363095	0.077381	0.0325722	1
	rs2272227	C	T	168	0.505952	0.494048	0.238095	0.535714	0.22619	0.027777	1
	rs2273702	G	C	165	0.521212	0.478788	0.266667	0.509091	0.224242	0.0457739	1
	rs2273786	G	A	168	0.886905	0.113095	0.797619	0.178571	0.0238095	0.0360014	1
	rs2273921	T	C	167	0.889222	0.110778	0.784431	0.209581	0.00598802	0.0142616	1
	rs2274757	C	T	168	0.613095	0.386905	0.416667	0.392857	0.190476	0.0316682	1
	rs2275830	G	A	168	0.589286	0.410714	0.321429	0.535714	0.142857	0.0331842	1
	rs2276883	A	G	167	0.595808	0.404192	0.335329	0.520958	0.143713	0.0244753	1
	rs2277137	A	T	168	0.693452	0.306548	0.470238	0.446429	0.0833333	0.0316966	1
	rs2279285	C	A	168	0.511905	0.488095	0.291667	0.440476	0.267857	0.04723	1
	rs2279286	C	T	168	0.508929	0.491071	0.285714	0.446429	0.267857	0.0363807	1
	rs2279537	T	A	168	0.577381	0.422619	0.327381	0.5	0.172619	0.0101819	0.992138
	rs2279980	T	C	166	0.587349	0.412651	0.301205	0.572289	0.126506	0.0328123	1
	rs2287166	A	T	167	0.838323	0.161677	0.706587	0.263473	0.0299401	0.00246391	0.949469
	rs2287886	A	G	168	0.699405	0.300595	0.5	0.39881	0.10119	0.0160768	1
	rs2288198	C	T	168	0.809524	0.190476	0.654762	0.309524	0.0357143	0.0175072	1
	rs2288201	T	C	168	0.809524	0.190476	0.654762	0.309524	0.0357143	0.0175072	1
	rs228909	T	C	167	0.805389	0.194611	0.652695	0.305389	0.0419162	0.0174804	1
	rs2289195	G	A	167	0.754491	0.245509	0.57485	0.359281	0.0658683	0.0102677	0.992138
	rs2289301	C	G	168	0.529762	0.470238	0.285714	0.488095	0.22619	0.00800948	0.985599
	rs2289942	G	A	164	0.5	0.5	0.25	0.5	0.25	0.0340612	1
	rs2293860	T	G	167	0.721557	0.278443	0.520958	0.401198	0.0778443	0.0358892	1
	rs2294372	C	T	168	0.72619	0.27381	0.535714	0.380952	0.0833333	0.0363831	1
	rs2295454	G	A	168	0.675595	0.324405	0.464286	0.422619	0.113095	0.0133932	1
	rs2295664	G	T	168	0.732143	0.267857	0.553571	0.357143	0.0892857	0.0349545	1
	rs2295942	C	T	168	0.571429	0.428571	0.327381	0.488095	0.184524	0.0450415	1
	rs2295948	A	G	168	0.619048	0.380952	0.363095	0.511905	0.125	0.0234994	1
	rs2296010	C	T	168	0.633929	0.366071	0.404762	0.458333	0.136905	0.016292	1
	rs2296714	G	A	167	0.748503	0.251497	0.556886	0.383234	0.0598802	0.0417225	1
	rs2296804	G	C	167	0.622754	0.377246	0.401198	0.443114	0.155689	0.00614794	0.970283
	rs2297740	A	G	167	0.670659	0.329341	0.461078	0.419162	0.11976	0.0252155	1
	rs2298877	G	A	168	0.78869	0.21131	0.625	0.327381	0.047619	0.0438283	1
	rs2301241	T	C	168	0.738095	0.261905	0.553571	0.369048	0.077381	0.0120764	1
	rs2302769	A	T	167	0.580838	0.419162	0.365269	0.431138	0.203593	0.0433134	1
	rs2302907	C	T	168	0.91369	0.0863095	0.833333	0.160714	0.00595238	0.0111461	0.992138
	rs2304503	C	A	166	0.740964	0.259036	0.548193	0.385542	0.0662651	0.0312289	1
	rs2305789	A	G	167	0.757485	0.242515	0.556886	0.401198	0.0419162	0.0140184	1
	rs2306084	G	T	168	0.860119	0.139881	0.744048	0.232143	0.0238095	0.00654802	0.985599
	rs2309421	C	T	167	0.562874	0.437126	0.329341	0.467066	0.203593	0.0338694	1
	rs2326951	C	T	168	0.630952	0.369048	0.422619	0.416667	0.160714	0.0120672	1
	rs2361298	G	A	168	0.60119	0.39881	0.559524	0.0833333	0.357143	0.00501936	0.961586
	rs2370135	G	A	168	0.910714	0.0892857	0.827381	0.166667	0.00595238	0.0205731	1
	rs2385208	A	G	168	0.732143	0.267857	0.553571	0.357143	0.0892857	0.0349545	1
	rs2395655	G	A	168	0.592262	0.407738	0.357143	0.470238	0.172619	0.0248805	1
	rs2479409	G	A	166	0.590361	0.409639	0.36747	0.445783	0.186747	0.023717	1
	rs2492301	T	C	167	0.790419	0.209581	0.634731	0.311377	0.0538922	0.0097208	0.992138
	rs2501607	T	C	168	0.747024	0.252976	0.52381	0.446429	0.0297619	0.00365285	0.961586
	rs2510344	G	A	166	0.701807	0.298193	0.512048	0.379518	0.108434	0.0151164	1
	rs2512611	T	C	168	0.639881	0.360119	0.392857	0.494048	0.113095	0.0289913	1
	rs2549785	T	C	168	0.502976	0.497024	0.238095	0.529762	0.232143	0.0470707	1
	rs2653569	G	A	168	0.520833	0.479167	0.238095	0.565476	0.196429	0.0281087	1
	rs2684941	A	G	167	0.577844	0.422156	0.359281	0.437126	0.203593	0.0335731	1
	rs2740	T	C	168	0.526786	0.473214	0.297619	0.458333	0.244048	0.0153253	1
	rs2746073	T	A	167	0.58982	0.41018	0.365269	0.449102	0.185629	0.0133031	1
	rs2753078	C	T	168	0.78869	0.21131	0.613095	0.35119	0.0357143	0.0302789	1
	rs2770995	C	G	168	0.732143	0.267857	0.505952	0.452381	0.0416667	0.0247793	1
	rs2781003	A	G	168	0.886905	0.113095	0.791667	0.190476	0.0178571	0.00884309	0.992138
	rs2820306	A	G	168	0.625	0.375	0.428571	0.392857	0.178571	0.0303163	1
	rs2837574	C	A	168	0.5	0.5	0.220238	0.559524	0.220238	0.0360416	1
	rs2838344	A	G	168	0.809524	0.190476	0.660714	0.297619	0.0416667	0.0488271	1
	rs2911907	A	G	168	0.845238	0.154762	0.72619	0.238095	0.0357143	0.00131898	0.835445
	rs2945972	C	T	168	0.633929	0.366071	0.363095	0.541667	0.0952381	0.0220994	1
	rs2958130	A	G	167	0.628743	0.371257	0.377246	0.502994	0.11976	0.0305614	1
	rs2999459	A	G	168	0.916667	0.0833333	0.845238	0.142857	0.0119048	0.0266568	1
	rs303063	G	A	167	0.769461	0.230539	0.598802	0.341317	0.0598802	0.0359291	1
	rs3087339	C	T	168	0.565476	0.434524	0.327381	0.47619	0.196429	0.0451777	1
	rs3088322	G	A	166	0.834337	0.165663	0.692771	0.283133	0.0240964	0.0360429	1
	rs309180	G	A	168	0.627976	0.372024	0.392857	0.470238	0.136905	0.000598272	0.762386
	rs312470	A	G	165	0.89697	0.10303	0.8	0.193939	0.00606061	0.0286567	1
	rs314157	T	C	168	0.589286	0.410714	0.369048	0.440476	0.190476	0.00503239	0.961586
	rs3176352	G	C	168	0.639881	0.360119	0.416667	0.446429	0.136905	0.0392103	1
	rs330924	G	C	167	0.778443	0.221557	0.622754	0.311377	0.0658683	0.0339727	1
	rs355949	C	T	166	0.743976	0.256024	0.572289	0.343373	0.0843373	0.0311306	1
	rs360059	G	A	168	0.839286	0.160714	0.702381	0.27381	0.0238095	0.0162164	1
	rs360543	C	G	165	0.863636	0.136364	0.763636	0.2	0.0363636	0.022567	1
	rs3732310	G	T	168	0.660714	0.339286	0.452381	0.416667	0.130952	0.0365648	1
	rs3732315	A	T	168	0.75	0.25	0.535714	0.428571	0.0357143	0.0111762	0.992138
	rs3732567	G	C	168	0.803571	0.196429	0.64881	0.309524	0.0416667	0.0183522	1
	rs3733362	T	C	168	0.502976	0.497024	0.255952	0.494048	0.25	0.00298148	0.961586
	rs3736807	C	A	165	0.781818	0.218182	0.612121	0.339394	0.0484848	0.0447661	1
	rs3736824	A	C	168	0.556548	0.443452	0.27381	0.565476	0.160714	0.046322	1
	rs3736953	T	C	168	0.8125	0.1875	0.660714	0.303571	0.0357143	0.0245519	1
	rs3738248	A	T	168	0.818452	0.181548	0.672619	0.291667	0.0357143	0.0456962	1
	rs3747403	C	T	168	0.571429	0.428571	0.52381	0.0952381	0.380952	0.0104323	0.992138
	rs3747791	C	T	164	0.814024	0.185976	0.689024	0.25	0.0609756	0.0457475	1
	rs3756585	T	G	168	0.732143	0.267857	0.505952	0.452381	0.0416667	0.0247793	1
	rs3762203	G	A	168	0.800595	0.199405	0.660714	0.279762	0.0595238	0.0188387	1
	rs3762906	A	G	160	0.965625	0.034375	0.94375	0.04375	0.0125	0.00981612	0.992138
	rs3764875	A	G	168	0.66369	0.33631	0.428571	0.470238	0.10119	0.0482186	1
	rs3764879	G	C	168	0.752976	0.247024	0.720238	0.0654762	0.214286	0.00136643	0.835445
	rs3800548	A	C	167	0.577844	0.422156	0.341317	0.473054	0.185629	0.0187912	1
	rs3803229	C	T	168	0.571429	0.428571	0.309524	0.52381	0.166667	0.0344941	1
	rs3806919	G	A	167	0.733533	0.266467	0.508982	0.449102	0.0419162	0.0178629	1
	rs3807065	T	C	168	0.574405	0.425595	0.339286	0.470238	0.190476	0.0141417	1
	rs3810681	A	G	168	0.916667	0.0833333	0.892857	0.047619	0.0595238	0.0484854	1
	rs3811438	A	G	168	0.66369	0.33631	0.452381	0.422619	0.125	0.0482186	1
	rs3813228	G	A	168	0.678571	0.321429	0.452381	0.452381	0.0952381	0.00453026	0.961586
	rs3816575	A	C	166	0.512048	0.487952	0.26506	0.493976	0.240964	0.0199033	1
	rs3816649	T	C	168	0.83631	0.16369	0.72619	0.220238	0.0535714	0.0258123	1
	rs3816805	T	C	156	0.605769	0.394231	0.391026	0.429487	0.179487	0.0194617	1
	rs3818190	G	A	168	0.675595	0.324405	0.464286	0.422619	0.113095	0.0133932	1
	rs3818540	C	T	167	0.52994	0.47006	0.293413	0.473054	0.233533	0.0461049	1
	rs3848597	A	G	168	0.529762	0.470238	0.285714	0.488095	0.22619	0.0272096	1
	rs3856115	A	G	166	0.527108	0.472892	0.313253	0.427711	0.259036	0.0019305	0.906298
	rs3865444	G	T	168	0.797619	0.202381	0.64881	0.297619	0.0535714	0.0283088	1
	rs4236573	C	A	168	0.854167	0.145833	0.738095	0.232143	0.0297619	0.0297277	1
	rs4276648	C	T	166	0.671687	0.328313	0.463855	0.415663	0.120482	0.0132507	1
	rs4293393	T	C	168	0.943452	0.0565476	0.892857	0.10119	0.00595238	0.0297558	1
	rs4512713	T	C	168	0.83631	0.16369	0.714286	0.244048	0.0416667	0.0113297	0.992138
	rs4648110	T	A	168	0.910714	0.0892857	0.833333	0.154762	0.0119048	0.00677295	0.985599
	rs4673486	G	A	168	0.809524	0.190476	0.654762	0.309524	0.0357143	0.000670045	0.762386
	rs4689312	T	C	168	0.625	0.375	0.369048	0.511905	0.119048	0.0414741	1
	rs4745514	C	T	167	0.670659	0.329341	0.437126	0.467066	0.0958084	0.0260779	1
	rs477621	G	A	167	0.706587	0.293413	0.502994	0.407186	0.0898204	0.0149357	1
	rs4795659	G	C	166	0.864458	0.135542	0.73494	0.259036	0.0060241	0.0239005	1
	rs4801643	T	C	167	0.523952	0.476048	0.263473	0.520958	0.215569	0.00774052	0.985599
	rs4827334	A	C	167	0.874251	0.125749	0.844311	0.0598802	0.0958084	0.00424801	0.961586
	rs4830697	T	G	168	0.904762	0.0952381	0.886905	0.0357143	0.077381	0.00808312	0.985599
	rs4871022	T	C	168	0.669643	0.330357	0.458333	0.422619	0.119048	0.0140878	1
	rs4871789	G	A	167	0.670659	0.329341	0.461078	0.419162	0.11976	0.0185186	1
	rs4926754	T	C	167	0.592814	0.407186	0.359281	0.467066	0.173653	0.017927	1
	rs4951329	T	C	168	0.83631	0.16369	0.714286	0.244048	0.0416667	0.0113297	0.992138
	rs4965295	C	T	168	0.622024	0.377976	0.339286	0.565476	0.0952381	0.0228155	1
	rs4970850	G	A	168	0.738095	0.261905	0.541667	0.392857	0.0654762	0.0448445	1
	rs532439	C	T	168	0.860119	0.139881	0.72619	0.267857	0.00595238	0.0382222	1
	rs5746742	C	T	166	0.692771	0.307229	0.487952	0.409639	0.10241	0.0225928	1
	rs574700	C	T	168	0.833333	0.166667	0.708333	0.25	0.0416667	0.0114375	0.992138
	rs577866	T	C	168	0.502976	0.497024	0.267857	0.470238	0.261905	0.0368719	1
	rs5918468	T	A	168	0.872024	0.127976	0.839286	0.0654762	0.0952381	0.00768778	0.985599
	rs5942	G	A	168	0.630952	0.369048	0.39881	0.464286	0.136905	0.0163461	1
	rs2240019	T	G	168	0.919643	0.0803571	0.904762	0.0297619	0.0654762	0.000892629	0.762386
	rs5994031	T	C	168	0.547619	0.452381	0.267857	0.559524	0.172619	0.0467164	1
	rs609942	G	C	167	0.832335	0.167665	0.712575	0.239521	0.0479042	0.00168304	0.889451
	rs635721	G	T	167	0.538922	0.461078	0.281437	0.51497	0.203593	0.00389406	0.961586
	rs6429548	T	C	166	0.560241	0.439759	0.313253	0.493976	0.192771	0.0252656	1
	rs6433459	G	A	167	0.51497	0.48503	0.281437	0.467066	0.251497	0.0468196	1
	rs6464484	T	C	167	0.802395	0.197605	0.628743	0.347305	0.0239521	0.00541002	0.961586
	rs6497404	G	A	167	0.781437	0.218563	0.616766	0.329341	0.0538922	0.0162355	1
	rs6523920	A	C	168	0.571429	0.428571	0.52381	0.0952381	0.380952	0.0104323	0.992138
	rs6526962	T	C	168	0.955357	0.0446429	0.946429	0.0178571	0.0357143	0.0293164	1
	rs6559495	G	A	168	0.660714	0.339286	0.452381	0.416667	0.130952	0.0476648	1
	rs6583447	A	T	168	0.619048	0.380952	0.375	0.488095	0.136905	0.0170198	1
	rs6596781	G	A	168	0.714286	0.285714	0.52381	0.380952	0.0952381	0.00221944	0.940649
	rs662069	T	G	168	0.684524	0.315476	0.470238	0.428571	0.10119	0.0446183	1
	rs666254	G	C	166	0.644578	0.355422	0.427711	0.433735	0.138554	0.0492028	1
	rs6693927	G	A	166	0.879518	0.120482	0.76506	0.228916	0.0060241	0.0259213	1
	rs6721666	G	C	168	0.660714	0.339286	0.452381	0.416667	0.130952	0.0365648	1
	rs6723684	C	G	168	0.514881	0.485119	0.297619	0.434524	0.267857	0.0476378	1
	rs6786256	G	A	166	0.674699	0.325301	0.451807	0.445783	0.10241	0.0245678	1
	rs6863396	G	T	168	0.9375	0.0625	0.880952	0.113095	0.00595238	0.0236257	1
	rs686874	T	C	168	0.895833	0.104167	0.815476	0.160714	0.0238095	0.00611381	0.970283
	rs6887762	C	G	168	0.616071	0.383929	0.369048	0.494048	0.136905	0.0314659	1
	rs6927896	C	T	168	0.580357	0.419643	0.35119	0.458333	0.190476	0.044217	1
	rs6931192	A	G	166	0.813253	0.186747	0.650602	0.325301	0.0240964	0.0463064	1
	rs6962864	T	C	168	0.803571	0.196429	0.630952	0.345238	0.0238095	0.00528607	0.961586
	rs6962985	T	C	168	0.803571	0.196429	0.630952	0.345238	0.0238095	0.00528607	0.961586
	rs6976674	G	A	167	0.802395	0.197605	0.628743	0.347305	0.0239521	0.00541002	0.961586
	rs6998337	A	C	168	0.514881	0.485119	0.291667	0.446429	0.261905	0.0111125	0.992138
	rs7082530	G	A	164	0.503049	0.496951	0.286585	0.432927	0.280488	0.00537683	0.961586
	rs7084339	A	G	167	0.727545	0.272455	0.526946	0.401198	0.0718563	0.0349191	1
	rs7120908	C	T	168	0.568452	0.431548	0.345238	0.446429	0.208333	0.010401	0.992138
	rs7135584	C	A	168	0.931548	0.0684524	0.869048	0.125	0.00595238	0.0294416	1
	rs7137767	A	C	167	0.568862	0.431138	0.347305	0.443114	0.209581	0.0444907	1
	rs7215021	G	T	167	0.89521	0.10479	0.802395	0.185629	0.011976	0.0460953	1
	rs7225041	C	G	167	0.646707	0.353293	0.383234	0.526946	0.0898204	0.00563318	0.961586
	rs735240	G	A	167	0.724551	0.275449	0.526946	0.39521	0.0778443	0.0357803	1
	rs747914	A	G	168	0.5625	0.4375	0.309524	0.505952	0.184524	0.00399749	0.961586
	rs748140	T	C	167	0.748503	0.251497	0.57485	0.347305	0.0778443	0.0417225	1
	rs748841	C	T	168	0.550595	0.449405	0.309524	0.482143	0.208333	0.000871063	0.762386
	rs7522216	T	A	167	0.649701	0.350299	0.437126	0.42515	0.137725	0.0368787	1
	rs752410	T	A	165	0.651515	0.348485	0.442424	0.418182	0.139394	0.000439823	0.762386
	rs7539016	G	A	168	0.666667	0.333333	0.434524	0.464286	0.10119	0.0465806	1
	rs7567285	T	C	163	0.579755	0.420245	0.343558	0.472393	0.184049	0.0127832	1
	rs7573495	G	A	168	0.627976	0.372024	0.410714	0.434524	0.154762	0.00887104	0.992138
	rs7582092	G	A	168	0.622024	0.377976	0.363095	0.517857	0.119048	0.00916121	0.992138
	rs7594601	C	T	168	0.809524	0.190476	0.654762	0.309524	0.0357143	0.000670045	0.762386
	rs7598371	G	C	168	0.875	0.125	0.779762	0.190476	0.0297619	0.0472836	1
	rs7752120	T	C	168	0.645833	0.354167	0.410714	0.470238	0.119048	0.0217695	1
	rs7753537	T	C	166	0.888554	0.111446	0.783133	0.210843	0.0060241	0.0216467	1
	rs7768480	A	G	164	0.875	0.125	0.780488	0.189024	0.0304878	0.041768	1
	rs7775013	T	G	168	0.577381	0.422619	0.35119	0.452381	0.196429	0.0142782	1
	rs7781581	T	C	168	0.800595	0.199405	0.625	0.35119	0.0238095	0.0128549	1
	rs7875668	C	G	167	0.601796	0.398204	0.383234	0.437126	0.179641	0.0179938	1
	rs7897488	T	G	168	0.880952	0.119048	0.779762	0.202381	0.0178571	0.0101345	0.992138
	rs7912227	C	G	168	0.880952	0.119048	0.779762	0.202381	0.0178571	0.0101345	0.992138
	rs7915501	T	G	167	0.526946	0.473054	0.287425	0.479042	0.233533	0.0268603	1
	rs7950912	T	C	168	0.895833	0.104167	0.797619	0.196429	0.00595238	0.00611381	0.970283
	rs7954255	C	T	167	0.541916	0.458084	0.311377	0.461078	0.227545	0.0197408	1
	rs7982790	A	C	167	0.853293	0.146707	0.730539	0.245509	0.0239521	0.0289626	1
	rs818714	C	T	167	0.823353	0.176647	0.688623	0.269461	0.0419162	0.0306508	1
	rs8193036	C	T	168	0.636905	0.363095	0.428571	0.416667	0.154762	0.0218229	1
	rs880963	A	C	168	0.708333	0.291667	0.511905	0.392857	0.0952381	0.0209485	1
	rs884692	T	G	168	0.651786	0.348214	0.422619	0.458333	0.119048	0.0376678	1
	rs888163	A	G	168	0.770833	0.229167	0.607143	0.327381	0.0654762	0.036926	1
	rs898609	T	C	168	0.627976	0.372024	0.375	0.505952	0.119048	0.0399167	1
	rs900563	G	T	167	0.610778	0.389222	0.413174	0.39521	0.191617	0.017208	1
	rs911496	T	G	168	0.800595	0.199405	0.660714	0.279762	0.0595238	0.0188387	1
	rs914732	A	G	168	0.89881	0.10119	0.815476	0.166667	0.0178571	0.0174802	1
	rs9261425	C	T	168	0.645833	0.354167	0.404762	0.482143	0.113095	0.0217695	1
	rs9357500	T	G	168	0.660714	0.339286	0.404762	0.511905	0.0833333	0.0365648	1
	rs937125	C	T	167	0.547904	0.452096	0.287425	0.520958	0.191617	0.0456382	1
	rs9377009	C	T	168	0.574405	0.425595	0.339286	0.470238	0.190476	0.0141417	1
	rs9379089	T	C	166	0.810241	0.189759	0.638554	0.343373	0.0180723	0.0112809	0.992138
	rs9405693	T	A	168	0.619048	0.380952	0.39881	0.440476	0.160714	0.0415249	1
	rs9425854	G	T	168	0.752976	0.247024	0.535714	0.434524	0.0297619	0.0103496	0.992138
	rs9583095	C	T	168	0.892857	0.107143	0.803571	0.178571	0.0178571	0.0116874	0.992138
	rs9587157	T	C	168	0.892857	0.107143	0.803571	0.178571	0.0178571	0.0116874	0.992138
	rs9633308	T	C	166	0.527108	0.472892	0.277108	0.5	0.222892	0.0465957	1
	rs9637408	T	A	165	0.678788	0.321212	0.454545	0.448485	0.0969697	0.0324064	1
	rs985311	G	C	167	0.805389	0.194611	0.640719	0.329341	0.0299401	0.012227	1
	rs9940376	G	C	168	0.696429	0.303571	0.488095	0.416667	0.0952381	0.0309177	1
	rs999295	T	C	168	0.607143	0.392857	0.386905	0.440476	0.172619	0.032583	1
	rs10461948	G	A	168	0.639881	0.360119	0.422619	0.434524	0.142857	0.0059352	0.961586
	rs10465423	A	G	168	0.782738	0.217262	0.755952	0.0535714	0.190476	0.045169	1
	rs105147	A	G	168	0.550595	0.449405	0.303571	0.494048	0.202381	0.00129902	0.835445
	rs10739393	T	C	168	0.821429	0.178571	0.690476	0.261905	0.047619	0.0437371	1
	rs10770838	A	T	167	0.91018	0.0898204	0.826347	0.167665	0.00598802	0.0323184	1
	rs10798729	C	A	168	0.755952	0.244048	0.541667	0.428571	0.0297619	0.00688591	0.985599
	rs10881816	C	T	168	0.613095	0.386905	0.386905	0.452381	0.160714	0.0236037	1
	rs11156580	A	G	168	0.517857	0.482143	0.47619	0.0833333	0.440476	0.0469321	1
	rs11222111	C	T	168	0.877976	0.122024	0.779762	0.196429	0.0238095	0.0175983	1
	rs1147094	G	A	168	0.857143	0.142857	0.744048	0.22619	0.0297619	0.0413942	1
	rs1147095	G	A	168	0.857143	0.142857	0.744048	0.22619	0.0297619	0.0413942	1
	rs11563279	G	C	168	0.604167	0.395833	0.375	0.458333	0.166667	0.00940202	0.992138
	rs11671074	T	C	168	0.550595	0.449405	0.285714	0.529762	0.184524	0.0200526	1
	rs11731499	A	C	168	0.529762	0.470238	0.285714	0.488095	0.22619	0.0204824	1
	rs1196045	T	C	168	0.604167	0.395833	0.345238	0.517857	0.136905	0.0320355	1
	rs12042401	C	T	168	0.8125	0.1875	0.654762	0.315476	0.0297619	0.0495522	1
	rs12074893	C	T	167	0.721557	0.278443	0.526946	0.389222	0.0838323	0.0189665	1
	rs12426673	T	G	168	0.779762	0.220238	0.630952	0.297619	0.0714286	0.00506905	0.961586
	rs12447804	C	T	168	0.654762	0.345238	0.452381	0.404762	0.142857	0.0489681	1
	rs12448257	G	A	168	0.690476	0.309524	0.482143	0.416667	0.10119	0.0434219	1
	rs12452289	T	G	168	0.672619	0.327381	0.458333	0.428571	0.113095	0.0457132	1
	rs12481719	G	A	168	0.89881	0.10119	0.803571	0.190476	0.00595238	0.00580475	0.961586
	rs12520271	A	G	168	0.729167	0.270833	0.517857	0.422619	0.0595238	0.034639	1
	rs12550730	T	C	168	0.589286	0.410714	0.386905	0.404762	0.208333	0.044188	1
	rs12577495	T	C	165	0.569697	0.430303	0.327273	0.484848	0.187879	0.0133413	1
	rs12711546	A	G	168	0.892857	0.107143	0.803571	0.178571	0.0178571	0.0212571	1
	rs1941410	A	G	168	0.714286	0.285714	0.52381	0.380952	0.0952381	0.00725787	0.985599
	rs12810067	T	C	168	0.9375	0.0625	0.880952	0.113095	0.00595238	0.0236257	1
	rs12828023	C	G	168	0.9375	0.0625	0.880952	0.113095	0.00595238	0.0236257	1
	rs7980112	A	G	167	0.58982	0.41018	0.353293	0.473054	0.173653	0.0439915	1
	rs12879543	G	A	168	0.928571	0.0714286	0.869048	0.119048	0.0119048	0.00898365	0.992138
	rs12906810	A	G	168	0.752976	0.247024	0.571429	0.363095	0.0654762	0.0103496	0.992138
	rs3803835	C	T	168	0.672619	0.327381	0.458333	0.428571	0.113095	0.0457132	1
	rs13084875	C	T	168	0.776786	0.223214	0.595238	0.363095	0.0416667	0.00350083	0.961586
	rs1361903	A	G	168	0.83631	0.16369	0.714286	0.244048	0.0416667	0.0363657	1
	rs1429935	G	T	168	0.651786	0.348214	0.446429	0.410714	0.142857	0.0149991	1
	rs1443074	A	G	168	0.505952	0.494048	0.25	0.511905	0.238095	0.000945752	0.774043
	rs1471780	A	G	168	0.732143	0.267857	0.547619	0.369048	0.0833333	0.0461127	1
	rs1480933	C	T	168	0.541667	0.458333	0.279762	0.52381	0.196429	0.0476089	1
	rs1560759	A	C	168	0.550595	0.449405	0.309524	0.482143	0.208333	0.0461627	1
	rs162400	C	A	168	0.791667	0.208333	0.630952	0.321429	0.047619	0.0307768	1
	rs1754991	G	A	168	0.738095	0.261905	0.547619	0.380952	0.0714286	0.0448445	1
	rs178940	A	T	168	0.744048	0.255952	0.547619	0.392857	0.0595238	0.0314933	1
	rs183757	G	A	168	0.732143	0.267857	0.541667	0.380952	0.077381	0.0247793	1
	rs1944114	T	C	168	0.702381	0.297619	0.511905	0.380952	0.107143	0.0303871	1
	rs2073357	T	C	168	0.827381	0.172619	0.672619	0.309524	0.0178571	0.0417059	1
	rs2073746	G	A	168	0.5625	0.4375	0.303571	0.517857	0.178571	0.014956	1
	rs2124401	A	G	168	0.78869	0.21131	0.761905	0.0535714	0.184524	0.0222918	1
	rs2141587	T	C	167	0.730539	0.269461	0.526946	0.407186	0.0658683	0.0459487	1
	rs2168379	T	C	168	0.78869	0.21131	0.761905	0.0535714	0.184524	0.0222918	1
	rs2231997	T	C	167	0.649701	0.350299	0.419162	0.461078	0.11976	0.0368787	1
	rs2245036	C	T	167	0.898204	0.101796	0.808383	0.179641	0.011976	0.00171385	0.896658
	rs2247747	A	G	168	0.541667	0.458333	0.315476	0.452381	0.232143	0.0353919	1
	rs2281362	A	G	168	0.583333	0.416667	0.35119	0.464286	0.184524	0.0452863	1
	rs2290603	G	A	168	0.791667	0.208333	0.642857	0.297619	0.0595238	0.00415303	0.961586
	rs2294339	C	T	168	0.857143	0.142857	0.833333	0.047619	0.119048	0.00728698	0.985599
	rs2298076	T	G	168	0.866071	0.133929	0.744048	0.244048	0.0119048	0.0353878	1
	rs2298386	G	A	166	0.731928	0.268072	0.518072	0.427711	0.0542169	0.0459748	1
	rs2438357	A	G	167	0.54491	0.45509	0.317365	0.45509	0.227545	0.0453626	1
	rs2472550	C	T	168	0.595238	0.404762	0.339286	0.511905	0.14881	0.0330622	1
	rs2472552	A	G	168	0.589286	0.410714	0.333333	0.511905	0.154762	0.0331842	1
	rs245073	T	C	168	0.696429	0.303571	0.482143	0.428571	0.0892857	0.0227605	1
	rs2522426	T	C	168	0.830357	0.169643	0.672619	0.315476	0.0119048	0.0129241	1
	rs2528800	A	T	168	0.857143	0.142857	0.738095	0.238095	0.0238095	0.0413942	1
	rs257633	T	C	167	0.526946	0.473054	0.305389	0.443114	0.251497	0.027273	1
	rs2613658	G	A	168	0.809524	0.190476	0.660714	0.297619	0.0416667	0.0488271	1
	rs2709747	A	G	163	0.858896	0.141104	0.742331	0.233129	0.0245399	0.0252761	1
	rs2713621	A	C	168	0.595238	0.404762	0.392857	0.404762	0.202381	0.0432803	1
	rs2724387	G	T	166	0.918675	0.0813253	0.843373	0.150602	0.0060241	0.0407215	1
	rs1107070	G	T	168	0.547619	0.452381	0.297619	0.5	0.202381	0.0467164	1
	rs275844	C	T	168	0.633929	0.366071	0.410714	0.446429	0.142857	0.0220994	1
	rs2770997	G	C	168	0.729167	0.270833	0.5	0.458333	0.0416667	0.034639	1
	rs2802250	G	A	168	0.946429	0.0535714	0.89881	0.0952381	0.00595238	0.0131269	1
	rs2836958	T	C	168	0.5625	0.4375	0.321429	0.482143	0.196429	0.0270089	1
	rs2836959	T	G	168	0.5625	0.4375	0.321429	0.482143	0.196429	0.0270089	1
	rs2911566	C	G	168	0.833333	0.166667	0.684524	0.297619	0.0178571	0.0258699	1
	rs2911567	C	A	168	0.866071	0.133929	0.744048	0.244048	0.0119048	0.0353878	1
	rs2967521	C	T	168	0.633929	0.366071	0.363095	0.541667	0.0952381	0.0220994	1
	rs3026883	G	T	168	0.815476	0.184524	0.660714	0.309524	0.0297619	0.015856	1
	rs309168	T	C	168	0.60119	0.39881	0.357143	0.488095	0.154762	0.000497285	0.762386
	rs3096445	G	T	168	0.866071	0.133929	0.744048	0.244048	0.0119048	0.0353878	1
	rs3213889	A	G	168	0.547619	0.452381	0.315476	0.464286	0.220238	0.00129124	0.835445
	rs348471	A	G	168	0.553571	0.446429	0.327381	0.452381	0.220238	0.00774706	0.985599
	rs348475	A	G	168	0.565476	0.434524	0.345238	0.440476	0.214286	0.00554457	0.961586
	rs3734206	C	T	168	0.511905	0.488095	0.279762	0.464286	0.255952	0.00809961	0.985599
	rs3737492	C	A	166	0.563253	0.436747	0.325301	0.475904	0.198795	0.00749492	0.985599
	rs3745594	A	G	168	0.8125	0.1875	0.64881	0.327381	0.0238095	0.0495522	1
	rs3746149	C	G	168	0.866071	0.133929	0.767857	0.196429	0.0357143	0.0353878	1
	rs3747025	T	C	168	0.770833	0.229167	0.613095	0.315476	0.0714286	0.0487069	1
	rs3750549	C	A	166	0.753012	0.246988	0.566265	0.373494	0.060241	0.00706721	0.985599
	rs3752515	A	G	166	0.581325	0.418675	0.319277	0.524096	0.156627	0.0334097	1
	rs3758113	A	C	167	0.784431	0.215569	0.628743	0.311377	0.0598802	0.0309309	1
	rs3762524	C	T	168	0.571429	0.428571	0.345238	0.452381	0.202381	0.0104323	0.992138
	rs3769005	G	C	168	0.627976	0.372024	0.392857	0.470238	0.136905	0.000598272	0.762386
	rs3774907	T	C	168	0.809524	0.190476	0.678571	0.261905	0.0595238	0.00472113	0.961586
	rs3796472	G	A	168	0.520833	0.479167	0.291667	0.458333	0.25	0.0358789	1
	rs3820794	A	G	168	0.657738	0.342262	0.422619	0.470238	0.107143	0.020075	1
	rs3821508	G	A	168	0.693452	0.306548	0.47619	0.434524	0.0892857	0.0419656	1
	rs3830137	C	G	168	0.619048	0.380952	0.553571	0.130952	0.315476	0.00653562	0.985599
	rs3844310	C	T	168	0.64881	0.35119	0.428571	0.440476	0.130952	0.00547954	0.961586
	rs4073904	T	C	167	0.886228	0.113772	0.796407	0.179641	0.0239521	0.024184	1
	rs4078348	A	G	168	0.818452	0.181548	0.672619	0.291667	0.0357143	0.00992231	0.992138
	rs4142130	C	T	167	0.595808	0.404192	0.359281	0.473054	0.167665	0.00958148	0.992138
	rs4349137	C	T	168	0.622024	0.377976	0.386905	0.470238	0.142857	0.0405459	1
	rs4512020	T	C	168	0.666667	0.333333	0.458333	0.416667	0.125	0.0138794	1
	rs4537578	C	T	168	0.818452	0.181548	0.678571	0.279762	0.0416667	0.0315519	1
	rs4744674	G	C	168	0.541667	0.458333	0.315476	0.452381	0.232143	0.0476089	1
	rs4912610	T	C	168	0.66369	0.33631	0.422619	0.482143	0.0952381	0.00748576	0.985599
	rs502729	G	T	168	0.821429	0.178571	0.660714	0.321429	0.0178571	0.0210736	1
	rs5952987	G	A	168	0.565476	0.434524	0.505952	0.119048	0.375	0.00024388	0.762386
	rs608649	T	C	168	0.818452	0.181548	0.672619	0.291667	0.0357143	0.0456962	1
	rs6103731	A	G	168	0.654762	0.345238	0.434524	0.440476	0.125	0.0489681	1
	rs637723	G	A	168	0.776786	0.223214	0.607143	0.339286	0.0535714	0.0344438	1
	rs6426569	A	C	167	0.778443	0.221557	0.592814	0.371257	0.0359281	0.0170135	1
	rs649098	C	G	168	0.669643	0.330357	0.482143	0.375	0.142857	0.0140878	1
	rs6537651	G	A	168	0.815476	0.184524	0.666667	0.297619	0.0357143	0.0336332	1
	rs6583186	T	C	168	0.78869	0.21131	0.613095	0.35119	0.0357143	0.0438283	1
	rs6701524	A	G	168	0.886905	0.113095	0.779762	0.214286	0.00595238	0.0235153	1
	rs6719297	A	G	168	0.809524	0.190476	0.654762	0.309524	0.0357143	0.0175072	1
	rs6766737	C	T	168	0.910714	0.0892857	0.833333	0.154762	0.0119048	0.00192132	0.906298
	rs6789468	A	G	168	0.96131	0.0386905	0.928571	0.0654762	0.00595238	0.00275661	0.956812
	rs8050407	C	T	166	0.864458	0.135542	0.753012	0.222892	0.0240964	0.0227898	1
	rs907133	T	C	168	0.922619	0.077381	0.85119	0.142857	0.00595238	0.0220008	1
	rs9655741	C	G	168	0.824405	0.175595	0.660714	0.327381	0.0119048	0.0422167	1
	rs10017472	G	A	168	0.6875	0.3125	0.47619	0.422619	0.10119	0.0332016	1
	rs1008587	C	T	168	0.532738	0.467262	0.285714	0.494048	0.220238	0.0040387	0.961586
	rs10166084	G	A	168	0.52381	0.47619	0.25	0.547619	0.202381	0.0468233	1
	rs10171936	C	G	165	0.751515	0.248485	0.593939	0.315152	0.0909091	0.0288633	1
	rs10313	G	A	168	0.717262	0.282738	0.494048	0.446429	0.0595238	0.0275315	1
	rs10421247	C	T	168	0.886905	0.113095	0.791667	0.190476	0.0178571	0.0360014	1
	rs10498631	C	T	168	0.717262	0.282738	0.535714	0.363095	0.10119	0.00214947	0.940649
	rs1106797	G	A	168	0.705357	0.294643	0.494048	0.422619	0.0833333	0.0114108	0.992138
	rs1145939	G	C	168	0.654762	0.345238	0.434524	0.440476	0.125	0.00371054	0.961586
	rs1180280	C	T	168	0.752976	0.247024	0.571429	0.363095	0.0654762	0.00732213	0.985599
	rs1201157	C	T	168	0.616071	0.383929	0.369048	0.494048	0.136905	0.0125893	1
	rs1333865	C	T	168	0.886905	0.113095	0.791667	0.190476	0.0178571	0.00884309	0.992138
	rs1360704	A	G	168	0.565476	0.434524	0.363095	0.404762	0.232143	0.0075183	0.985599
	rs1453168	A	G	167	0.61976	0.38024	0.365269	0.508982	0.125749	0.0123088	1
	rs1514399	G	A	168	0.577381	0.422619	0.333333	0.488095	0.178571	0.0338987	1
	rs152168	A	G	168	0.583333	0.416667	0.35119	0.464286	0.184524	0.0037693	0.961586
	rs1546322	G	A	168	0.732143	0.267857	0.553571	0.357143	0.0892857	0.0349545	1
	rs1633445	T	C	168	0.729167	0.270833	0.517857	0.422619	0.0595238	0.0484807	1
	rs1690277	C	G	168	0.857143	0.142857	0.744048	0.22619	0.0297619	0.0413942	1
	rs169957	T	G	167	0.706587	0.293413	0.48503	0.443114	0.0718563	0.0390981	1
	rs1705971	T	G	168	0.815476	0.184524	0.666667	0.297619	0.0357143	0.00163849	0.870883
	rs1735958	G	A	168	0.97619	0.0238095	0.958333	0.0357143	0.00595238	0.0116811	0.992138
	rs1800883	G	C	164	0.640244	0.359756	0.493902	0.292683	0.213415	0.00542849	0.961586
	rs1818135	T	C	168	0.529762	0.470238	0.285714	0.488095	0.22619	0.0469033	1
	rs1881246	A	T	167	0.730539	0.269461	0.538922	0.383234	0.0778443	0.00876101	0.992138
	rs1891353	A	G	167	0.92515	0.0748503	0.862275	0.125749	0.011976	0.0112947	0.992138
	rs1947986	G	A	168	0.544643	0.455357	0.303571	0.482143	0.214286	0.0361143	1
	rs1992292	T	C	168	0.669643	0.330357	0.47619	0.386905	0.136905	0.000992031	0.7978
	rs2070377	G	A	168	0.875	0.125	0.77381	0.202381	0.0238095	0.0292787	1
	rs2071021	A	G	168	0.595238	0.404762	0.357143	0.47619	0.166667	0.0330622	1
	rs2072798	A	G	168	0.520833	0.479167	0.285714	0.470238	0.244048	0.0358789	1
	rs2073736	C	T	168	0.779762	0.220238	0.619048	0.321429	0.0595238	0.0332079	1
	rs2074580	A	G	168	0.747024	0.252976	0.577381	0.339286	0.0833333	0.0421202	1
	rs2076624	G	A	168	0.723214	0.276786	0.517857	0.410714	0.0714286	0.035988	1
	rs2089947	T	C	165	0.881818	0.118182	0.781818	0.2	0.0181818	0.0244333	1
	rs2145245	C	T	168	0.675595	0.324405	0.464286	0.422619	0.113095	0.0133932	1
	rs2240633	A	G	168	0.747024	0.252976	0.577381	0.339286	0.0833333	0.0318431	1
	rs2242447	T	C	168	0.636905	0.363095	0.410714	0.452381	0.136905	0.0218229	1
	rs2269344	C	G	168	0.77381	0.22619	0.577381	0.392857	0.0297619	0.025511	1
	rs2271409	G	A	168	0.58631	0.41369	0.345238	0.482143	0.172619	0.03407	1
	rs2275423	C	G	168	0.550595	0.449405	0.285714	0.529762	0.184524	0.0266933	1
	rs2275716	T	G	168	0.869048	0.130952	0.755952	0.22619	0.0178571	0.00900293	0.992138
	rs2276543	C	T	168	0.669643	0.330357	0.470238	0.39881	0.130952	0.0346882	1
	rs2277322	C	T	168	0.744048	0.255952	0.571429	0.345238	0.0833333	0.0314933	1
	rs2277324	G	A	168	0.854167	0.145833	0.738095	0.232143	0.0297619	0.0297277	1
	rs2279287	A	G	168	0.508929	0.491071	0.285714	0.446429	0.267857	0.0363807	1
	rs2280018	G	T	168	0.613095	0.386905	0.386905	0.452381	0.160714	0.00150885	0.84761
	rs2285777	T	C	168	0.693452	0.306548	0.470238	0.446429	0.0833333	0.0419656	1
	rs2286868	G	A	168	0.83631	0.16369	0.714286	0.244048	0.0416667	0.00267446	0.951326
	rs2290535	C	T	168	0.53869	0.46131	0.291667	0.494048	0.214286	0.0363222	1
	rs2292993	C	T	168	0.782738	0.217262	0.613095	0.339286	0.047619	0.0231273	1
	rs2296598	A	T	168	0.779762	0.220238	0.577381	0.404762	0.0178571	0.0332079	1
	rs2301352	G	A	167	0.742515	0.257485	0.532934	0.419162	0.0479042	0.0111281	0.992138
	rs2304482	G	A	168	0.758929	0.241071	0.571429	0.375	0.0535714	0.020256	1
	rs2305143	C	T	168	0.854167	0.145833	0.720238	0.267857	0.0119048	0.0049058	0.961586
	rs2305311	T	G	167	0.622754	0.377246	0.389222	0.467066	0.143713	0.0401465	1
	rs2307049	G	A	168	0.872024	0.127976	0.761905	0.220238	0.0178571	0.0137769	1
	rs2378795	G	A	163	0.745399	0.254601	0.558282	0.374233	0.0674847	0.0143638	1
	rs348291	G	C	167	0.520958	0.479042	0.239521	0.562874	0.197605	0.027705	1
	rs2435307	T	C	168	0.669643	0.330357	0.482143	0.375	0.142857	0.0097837	0.992138
	rs2443065	C	T	168	0.535714	0.464286	0.309524	0.452381	0.238095	0.047172	1
	rs2477117	G	A	168	0.776786	0.223214	0.583333	0.386905	0.0297619	0.0116767	0.992138
	rs2548537	G	C	168	0.502976	0.497024	0.238095	0.529762	0.232143	0.0470707	1
	rs2618702	G	A	168	0.684524	0.315476	0.47619	0.416667	0.107143	0.0325072	1
	rs261878	T	C	168	0.613095	0.386905	0.363095	0.5	0.136905	0.0316682	1
	rs2675692	A	T	168	0.845238	0.154762	0.702381	0.285714	0.0119048	0.00948085	0.992138
	rs274793	C	T	168	0.723214	0.276786	0.535714	0.375	0.0892857	0.0139268	1
	rs2802240	A	G	168	0.943452	0.0565476	0.892857	0.10119	0.00595238	0.0297558	1
	rs2857458	A	G	167	0.805389	0.194611	0.664671	0.281437	0.0538922	0.0499567	1
	rs3099360	A	G	168	0.556548	0.443452	0.291667	0.529762	0.178571	0.0349343	1
	rs3120802	T	C	168	0.779762	0.220238	0.619048	0.321429	0.0595238	0.0461214	1
	rs3739088	C	T	168	0.66369	0.33631	0.434524	0.458333	0.107143	0.035496	1
	rs3740359	G	A	168	0.752976	0.247024	0.559524	0.386905	0.0535714	0.00476659	0.961586
	rs3744575	A	G	167	0.817365	0.182635	0.682635	0.269461	0.0479042	0.0460883	1
	rs3746606	T	C	168	0.678571	0.321429	0.470238	0.416667	0.113095	0.0181487	1
	rs3747401	C	A	167	0.655689	0.344311	0.616766	0.0778443	0.305389	0.000463522	0.762386
	rs3747623	T	C	168	0.532738	0.467262	0.261905	0.541667	0.196429	0.0204474	1
	rs3748608	C	T	168	0.532738	0.467262	0.285714	0.494048	0.220238	0.0271427	1
	rs3749759	T	C	168	0.633929	0.366071	0.39881	0.470238	0.130952	0.00847744	0.992138
	rs3750963	G	A	168	0.696429	0.303571	0.488095	0.416667	0.0952381	0.0417077	1
	rs3753630	T	C	168	0.794643	0.205357	0.625	0.339286	0.0357143	0.0414377	1
	rs3761454	C	T	168	0.607143	0.392857	0.380952	0.452381	0.166667	0.00961174	0.992138
	rs3764423	G	A	168	0.574405	0.425595	0.339286	0.470238	0.190476	0.0448342	1
	rs3767202	G	T	168	0.752976	0.247024	0.535714	0.434524	0.0297619	0.0103496	0.992138
	rs378149	C	T	168	0.872024	0.127976	0.77381	0.196429	0.0297619	0.0329582	1
	rs3782498	G	A	168	0.723214	0.276786	0.511905	0.422619	0.0654762	0.0269301	1
	rs3818013	G	A	167	0.508982	0.491018	0.305389	0.407186	0.287425	0.0467457	1
	rs3818336	G	A	168	0.857143	0.142857	0.732143	0.25	0.0178571	0.0267062	1
	rs3824783	A	G	167	0.553892	0.446108	0.305389	0.497006	0.197605	0.0347801	1
	rs3826657	C	T	168	0.699405	0.300595	0.505952	0.386905	0.107143	0.0160768	1
	rs3827438	A	G	167	0.535928	0.464072	0.473054	0.125749	0.401198	0.0348653	1
	rs390955	T	G	168	0.860119	0.139881	0.732143	0.255952	0.0119048	0.0382222	1
	rs396801	G	C	168	0.60119	0.39881	0.363095	0.47619	0.160714	0.00501936	0.961586
	rs4073630	G	A	168	0.598214	0.401786	0.363095	0.470238	0.166667	0.0325544	1
	rs4076428	T	C	168	0.797619	0.202381	0.636905	0.321429	0.0416667	0.0283088	1
	rs412444	G	A	168	0.83631	0.16369	0.714286	0.244048	0.0416667	0.0363657	1
	rs4148170	G	A	168	0.794643	0.205357	0.625	0.339286	0.0357143	0.0285809	1
	rs4074347	A	T	168	0.693452	0.306548	0.482143	0.422619	0.0952381	0.0169153	1
	rs438963	A	C	168	0.723214	0.276786	0.511905	0.422619	0.0654762	0.0031465	0.961586
	rs4403652	G	A	168	0.928571	0.0714286	0.875	0.107143	0.0178571	0.0181074	1
	rs4460634	G	C	168	0.72619	0.27381	0.541667	0.369048	0.0892857	0.0193138	1
	rs4484858	A	G	167	0.610778	0.389222	0.562874	0.0958084	0.341317	0.0129638	1
	rs460000	A	C	168	0.556548	0.443452	0.35119	0.410714	0.238095	0.00396532	0.961586
	rs4605959	C	G	168	0.598214	0.401786	0.333333	0.529762	0.136905	0.00486582	0.961586
	rs4664486	T	C	168	0.660714	0.339286	0.452381	0.416667	0.130952	0.0365648	1
	rs4693472	T	G	165	0.639394	0.360606	0.393939	0.490909	0.115152	0.0272324	1
	rs4752395	G	T	168	0.815476	0.184524	0.660714	0.309524	0.0297619	0.015856	1
	rs4757405	C	T	168	0.883929	0.116071	0.791667	0.184524	0.0238095	0.00306879	0.961586
	rs4788883	G	A	168	0.922619	0.077381	0.857143	0.130952	0.0119048	0.0220008	1
	rs490998	G	A	168	0.684524	0.315476	0.470238	0.428571	0.10119	0.0446183	1
	rs4923878	G	A	168	0.931548	0.0684524	0.880952	0.10119	0.0178571	0.00359445	0.961586
	rs4924483	A	C	168	0.931548	0.0684524	0.880952	0.10119	0.0178571	0.00359445	0.961586
	rs4931507	A	G	168	0.869048	0.130952	0.761905	0.214286	0.0238095	0.0224414	1
	rs4935813	G	C	168	0.758929	0.241071	0.559524	0.39881	0.0416667	0.020256	1
	rs4940748	G	C	168	0.758929	0.241071	0.577381	0.363095	0.0595238	0.0391535	1
	rs4985147	G	A	167	0.613772	0.386228	0.389222	0.449102	0.161677	0.00144988	0.838963
	rs5018287	G	A	168	0.598214	0.401786	0.303571	0.589286	0.107143	0.0325544	1
	rs515746	G	A	168	0.583333	0.416667	0.386905	0.392857	0.220238	0.00180011	0.90479
	rs551510	C	T	168	0.598214	0.401786	0.404762	0.386905	0.208333	0.000195812	0.762386
	rs563620	C	G	168	0.857143	0.142857	0.75	0.214286	0.0357143	0.0111868	0.992138
	rs5977104	G	C	168	0.669643	0.330357	0.630952	0.077381	0.291667	0.00712954	0.985599
	rs5993650	C	T	168	0.690476	0.309524	0.482143	0.416667	0.10119	0.031623	1
	rs6001862	T	C	168	0.508929	0.491071	0.232143	0.553571	0.214286	0.0206926	1
	rs6070	T	A	168	0.732143	0.267857	0.535714	0.392857	0.0714286	0.0461127	1
	rs6109185	A	G	168	0.565476	0.434524	0.297619	0.535714	0.166667	0.0199165	1
	rs6415241	T	C	168	0.598214	0.401786	0.333333	0.529762	0.136905	0.00486582	0.961586
	rs6458318	T	G	168	0.755952	0.244048	0.583333	0.345238	0.0714286	0.0102459	0.992138
	rs6458319	T	C	168	0.830357	0.169643	0.690476	0.279762	0.0297619	0.039109	1
	rs6459913	G	A	168	0.592262	0.407738	0.35119	0.482143	0.166667	0.033232	1
	rs6465817	T	C	168	0.89881	0.10119	0.803571	0.190476	0.00595238	0.00970461	0.992138
	rs6479445	T	A	168	0.651786	0.348214	0.422619	0.458333	0.119048	0.0376678	1
	rs651601	T	C	166	0.509036	0.490964	0.246988	0.524096	0.228916	0.045895	1
	rs654856	C	A	168	0.848214	0.151786	0.72619	0.244048	0.0297619	0.0141309	1
	rs6550514	C	T	168	0.943452	0.0565476	0.892857	0.10119	0.00595238	0.000200044	0.762386
	rs6567407	A	G	168	0.863095	0.136905	0.744048	0.238095	0.0178571	0.0368745	1
	rs6568446	T	A	168	0.815476	0.184524	0.690476	0.25	0.0595238	0.0336332	1
	rs6709607	C	T	168	0.892857	0.107143	0.797619	0.190476	0.0119048	0.0212571	1
	rs6771118	C	T	168	0.741071	0.258929	0.571429	0.339286	0.0892857	0.0325722	1
	rs6899181	C	G	168	0.9375	0.0625	0.880952	0.113095	0.00595238	0.0236257	1
	rs6958360	A	C	168	0.803571	0.196429	0.630952	0.345238	0.0238095	0.00528607	0.961586
	rs6999786	A	G	168	0.848214	0.151786	0.714286	0.267857	0.0178571	0.0319262	1
	rs7137946	T	C	168	0.925595	0.0744048	0.857143	0.136905	0.00595238	0.00545336	0.961586
	rs7217544	T	C	168	0.6875	0.3125	0.488095	0.39881	0.113095	0.0332016	1
	rs724557	A	T	168	0.860119	0.139881	0.732143	0.255952	0.0119048	0.0260708	1
	rs1105670	G	A	168	0.794643	0.205357	0.660714	0.267857	0.0714286	0.0206435	1
	rs747659	C	T	168	0.6875	0.3125	0.494048	0.386905	0.119048	0.0429352	1
	rs7488783	T	C	168	0.824405	0.175595	0.684524	0.279762	0.0357143	0.0200531	1
	rs7517302	T	C	168	0.559524	0.440476	0.315476	0.488095	0.196429	0.0201426	1
	rs751748	C	T	168	0.738095	0.261905	0.541667	0.392857	0.0654762	0.0331127	1
	rs7555065	G	C	167	0.51497	0.48503	0.263473	0.502994	0.233533	0.0356488	1
	rs7620648	A	C	165	0.6	0.4	0.369697	0.460606	0.169697	0.0413826	1
	rs762674	G	C	168	0.901786	0.0982143	0.815476	0.172619	0.0119048	0.0260154	1
	rs7741924	G	A	168	0.922619	0.077381	0.857143	0.130952	0.0119048	0.0220008	1
	rs7792674	C	T	168	0.598214	0.401786	0.333333	0.529762	0.136905	0.00486582	0.961586
	rs7812453	C	A	168	0.547619	0.452381	0.267857	0.559524	0.172619	0.0467164	1
	rs7825042	T	G	168	0.657738	0.342262	0.434524	0.446429	0.119048	0.0485463	1
	rs7947357	G	A	168	0.875	0.125	0.761905	0.22619	0.0119048	0.0472836	1
	rs7950735	T	G	168	0.583333	0.416667	0.363095	0.440476	0.196429	0.0260629	1
	rs7955420	A	C	168	0.529762	0.470238	0.285714	0.488095	0.22619	0.00800948	0.985599
	rs7975761	G	A	168	0.866071	0.133929	0.755952	0.220238	0.0238095	0.0353878	1
	rs8076470	C	T	168	0.907738	0.0922619	0.833333	0.14881	0.0178571	0.0129894	1
	rs810965	G	T	168	0.723214	0.276786	0.511905	0.422619	0.0654762	0.0269301	1
	rs8124918	G	A	167	0.511976	0.488024	0.311377	0.401198	0.287425	0.0359158	1
	rs8182486	A	G	168	0.89881	0.10119	0.803571	0.190476	0.00595238	0.0271384	1
	rs849165	G	A	168	0.625	0.375	0.404762	0.440476	0.154762	0.0414741	1
	rs871144	G	A	168	0.714286	0.285714	0.535714	0.357143	0.107143	0.0283119	1
	rs900349	G	A	168	0.505952	0.494048	0.25	0.511905	0.238095	0.027777	1
	rs941172	G	C	168	0.857143	0.142857	0.827381	0.0595238	0.113095	0.0111868	0.992138
	rs9515218	A	G	167	0.853293	0.146707	0.736527	0.233533	0.0299401	0.0183401	1
	rs9521782	G	A	168	0.85119	0.14881	0.732143	0.238095	0.0297619	0.0293676	1
	rs960121	T	C	168	0.613095	0.386905	0.369048	0.488095	0.142857	0.0416855	1
	rs975417	T	G	168	0.511905	0.488095	0.255952	0.511905	0.232143	0.00809961	0.985599
	rs9829757	C	T	168	0.910714	0.0892857	0.827381	0.166667	0.00595238	0.0205731	1
	rs9851451	A	G	168	0.690476	0.309524	0.464286	0.452381	0.0833333	0.0168957	1
	rs9869842	G	A	168	0.60119	0.39881	0.363095	0.47619	0.160714	0.0330953	1
	rs9882578	A	G	168	0.89881	0.10119	0.833333	0.130952	0.0357143	0.0271384	1
	rs9988451	C	T	166	0.563253	0.436747	0.319277	0.487952	0.192771	0.0451558	1
	rs1007865	A	G	168	0.639881	0.360119	0.440476	0.39881	0.160714	0.0392103	1
	rs1018764	C	T	168	0.943452	0.0565476	0.892857	0.10119	0.00595238	0.0159477	1
	rs10226642	A	T	168	0.919643	0.0803571	0.85119	0.136905	0.0119048	0.0409463	1
	rs10270404	C	G	168	0.919643	0.0803571	0.85119	0.136905	0.0119048	0.0409463	1
	rs1032450	T	C	168	0.681548	0.318452	0.464286	0.434524	0.10119	0.00637417	0.985599
	rs10509670	A	G	168	0.723214	0.276786	0.517857	0.410714	0.0714286	0.0269301	1
	rs10733789	T	C	168	0.622024	0.377976	0.357143	0.529762	0.113095	0.0405459	1
	rs10743727	G	T	167	0.52994	0.47006	0.287425	0.48503	0.227545	0.00785099	0.985599
	rs10751540	T	C	168	0.53869	0.46131	0.315476	0.446429	0.238095	0.0363222	1
	rs10753910	G	A	167	0.811377	0.188623	0.664671	0.293413	0.0419162	0.0238548	1
	rs10758974	G	A	168	0.541667	0.458333	0.279762	0.52381	0.196429	0.0154104	1
	rs10771752	C	A	168	0.529762	0.470238	0.285714	0.488095	0.22619	0.00800948	0.985599
	rs10806670	G	T	168	0.580357	0.419643	0.357143	0.446429	0.196429	0.044217	1
	rs10810981	A	G	168	0.508929	0.491071	0.291667	0.434524	0.27381	0.0472597	1
	rs10832187	T	C	168	0.645833	0.354167	0.416667	0.458333	0.125	0.0390377	1
	rs10843817	A	C	168	0.595238	0.404762	0.363095	0.464286	0.172619	0.00698163	0.985599
	rs10852319	T	C	168	0.872024	0.127976	0.77381	0.196429	0.0297619	0.0467197	1
	rs10857528	G	A	168	0.758929	0.241071	0.577381	0.363095	0.0595238	0.0142319	1
	rs10869053	G	A	168	0.633929	0.366071	0.422619	0.422619	0.154762	0.0117932	0.997883
	rs10892282	G	C	168	0.717262	0.282738	0.52381	0.386905	0.0892857	0.0100824	0.992138
	rs10896398	C	T	168	0.669643	0.330357	0.446429	0.446429	0.107143	0.0471492	1
	rs10929352	T	G	168	0.845238	0.154762	0.714286	0.261905	0.0238095	0.00948085	0.992138
	rs10937470	T	C	168	0.583333	0.416667	0.345238	0.47619	0.178571	0.0260629	1
	rs10951794	G	A	168	0.785714	0.214286	0.642857	0.285714	0.0714286	0.0158094	1
	rs11078638	C	T	168	0.574405	0.425595	0.333333	0.482143	0.184524	0.0448342	1
	rs11082011	T	C	168	0.690476	0.309524	0.482143	0.416667	0.10119	0.0168957	1
	rs11098432	C	A	168	0.619048	0.380952	0.392857	0.452381	0.154762	0.0170198	1
	rs11137070	T	A	168	0.654762	0.345238	0.39881	0.511905	0.0892857	0.0369232	1
	rs11149905	G	A	168	0.809524	0.190476	0.642857	0.333333	0.0238095	0.0361364	1
	rs1150907	A	G	168	0.735119	0.264881	0.541667	0.386905	0.0714286	0.0461	1
	rs11605489	G	A	168	0.64881	0.35119	0.404762	0.488095	0.107143	0.0155834	1
	rs1162757	C	T	168	0.880952	0.119048	0.779762	0.202381	0.0178571	0.0101345	0.992138
	rs11656206	A	T	168	0.571429	0.428571	0.333333	0.47619	0.190476	0.0344941	1
	rs11658318	C	T	168	0.770833	0.229167	0.577381	0.386905	0.0357143	0.018749	1
	rs1168009	A	G	168	0.77381	0.22619	0.60119	0.345238	0.0535714	0.0490183	1
	rs1168010	A	G	168	0.77381	0.22619	0.60119	0.345238	0.0535714	0.0490183	1
	rs11689362	T	C	168	0.770833	0.229167	0.619048	0.303571	0.077381	0.036926	1
	rs11748246	G	C	168	0.785714	0.214286	0.619048	0.333333	0.047619	0.0435325	1
	rs11775077	G	A	168	0.735119	0.264881	0.547619	0.375	0.077381	0.0247235	1
	rs11787707	A	G	168	0.85119	0.14881	0.720238	0.261905	0.0178571	0.0293676	1
	rs11982419	G	A	168	0.904762	0.0952381	0.815476	0.178571	0.00595238	0.00808312	0.985599
	rs12366261	T	C	168	0.97619	0.0238095	0.958333	0.0357143	0.00595238	0.023067	1
	rs12435764	T	G	168	0.705357	0.294643	0.470238	0.470238	0.0595238	0.0406597	1
	rs12556543	T	C	168	0.89881	0.10119	0.869048	0.0595238	0.0714286	0.0174802	1
	rs12564388	T	G	167	0.829341	0.170659	0.670659	0.317365	0.011976	0.0391895	1
	rs2300281	G	T	168	0.758929	0.241071	0.595238	0.327381	0.077381	0.0391535	1
	rs12614362	T	C	168	0.892857	0.107143	0.803571	0.178571	0.0178571	0.0212571	1
	rs12625621	A	G	167	0.508982	0.491018	0.257485	0.502994	0.239521	0.0467457	1
	rs12717991	A	G	168	0.764881	0.235119	0.595238	0.339286	0.0654762	0.0380364	1
	rs12765878	T	C	168	0.651786	0.348214	0.422619	0.458333	0.119048	0.0149991	1
	rs498793	G	A	168	0.910714	0.0892857	0.845238	0.130952	0.0238095	0.0321116	1
	rs4433664	G	T	168	0.854167	0.145833	0.732143	0.244048	0.0238095	0.0414796	1
	rs13153252	C	T	168	0.607143	0.392857	0.369048	0.47619	0.154762	0.0181187	1
	rs1316347	G	A	168	0.630952	0.369048	0.404762	0.452381	0.142857	0.00614623	0.970283
	rs1316348	G	C	168	0.776786	0.223214	0.613095	0.327381	0.0595238	0.0172123	1
	rs2736118	A	G	168	0.833333	0.166667	0.696429	0.27381	0.0297619	0.0114375	0.992138
	rs1319013	C	A	168	0.702381	0.297619	0.511905	0.380952	0.107143	0.0402149	1
	rs562819	T	C	168	0.857143	0.142857	0.732143	0.25	0.0178571	0.0182729	1
	rs13319816	T	C	168	0.598214	0.401786	0.357143	0.482143	0.160714	0.0434901	1
	rs13319818	T	C	168	0.598214	0.401786	0.357143	0.482143	0.160714	0.0434901	1
	rs1339546	A	G	168	0.71131	0.28869	0.511905	0.39881	0.0892857	0.0107829	0.992138
	rs1400489	A	G	168	0.741071	0.258929	0.541667	0.39881	0.0595238	0.0233391	1
	rs1419044	A	T	168	0.815476	0.184524	0.654762	0.321429	0.0238095	0.0461079	1
	rs537004	T	C	168	0.776786	0.223214	0.589286	0.375	0.0357143	0.0241513	1
	rs1527837	G	A	168	0.66369	0.33631	0.47619	0.375	0.14881	0.0272243	1
	rs152788	A	G	168	0.77381	0.22619	0.595238	0.357143	0.047619	0.0490183	1
	rs1669858	T	C	168	0.785714	0.214286	0.619048	0.333333	0.047619	0.0103923	0.992138
	rs1715378	G	A	168	0.729167	0.270833	0.529762	0.39881	0.0714286	0.0181526	1
	rs1724631	A	C	168	0.785714	0.214286	0.619048	0.333333	0.047619	0.0103923	0.992138
	rs1730794	T	C	168	0.517857	0.482143	0.285714	0.464286	0.25	0.0209535	1
	rs1789475	T	C	168	0.845238	0.154762	0.714286	0.261905	0.0238095	0.0477139	1
	rs1882403	C	T	168	0.675595	0.324405	0.630952	0.0892857	0.279762	0.000399309	0.762386
	rs1962684	A	C	167	0.829341	0.170659	0.676647	0.305389	0.0179641	0.039282	1
	rs1999364	G	A	168	0.60119	0.39881	0.375	0.452381	0.172619	0.0425616	1
	rs2026546	C	A	168	0.526786	0.473214	0.291667	0.470238	0.238095	0.0474097	1
	rs2035081	G	A	168	0.627976	0.372024	0.375	0.505952	0.119048	0.0399167	1
	rs2037615	C	T	168	0.892857	0.107143	0.791667	0.202381	0.00595238	0.0212571	1
	rs2051959	T	G	168	0.580357	0.419643	0.303571	0.553571	0.142857	0.044217	1
	rs2064218	A	C	168	0.583333	0.416667	0.315476	0.535714	0.14881	0.0334625	1
	rs2076639	G	T	168	0.693452	0.306548	0.494048	0.39881	0.107143	0.0419656	1
	rs211640	G	C	168	0.729167	0.270833	0.690476	0.077381	0.232143	0.0181526	1
	rs2155012	A	C	168	0.97619	0.0238095	0.958333	0.0357143	0.00595238	0.0116811	0.992138
[truncated: 2,266 more rows]
